# Supplementary material for: Outcomes of isoniazid preventive therapy among people living with HIV in Kenya: A retrospective study of routine health care data
Source: PLoS One. 2020 Dec 2;15(12):e0234588. doi: 10.1371/journal.pone.0234588 (PMC7710039; doi:10.1371/journal.pone.0234588)
Supplement: S1 Dataset — (XLSX) [file pone.0234588.s003.xlsx]

## Sheet: Sheet1
COUNTY	TEAM	COUNTY	FACILITY	SUBCOUNTY	MFL	LEVEL OF FACILITY	AGE	YEARS COMPLETED	MONTHS COMPLETED	SEX	CCC_NO	IPT_CLINIC	BLANK	Was the patient routinely screened for TB during the Study Period 2015 - 2017?	How many screens were done in 2017 (January - December).	Was the patient screened for TB using ICF card before IPT initiation? (CHECK THE PATIENT EMR OR PATIENT FILE FOR ICF / IPT CARD)	What screening questions were ticked as asked?	BLANK	IPT_INITIATED_DATE	BELOW 5 YEARS PATIENT HEIGHT	BELOW 5 YEARS PATIENT WEIGHT	BMI Z SCORE	ABOVE 5 YEARS PATIENT HEIGHT	ABOVE 5 YEARS PATIENT WEIGHT	Was patient on ART at initiation of IPT?	What is the Date of initiation on ART?	Did the patient have viral load test results prior to starting IPT?	Date of latest viral load result prior to initiation of IPT?	VL RESULT BEFORE	Did the patient have a viral load test result after initiation of IPT?	Date of first viral load results after initiation IPT ?	VL RESULT AFTER	Was the patient on pyridoxine supplementation(Vitamin B6) during IPT?	Did the patient have an IPT treatment outcome recorded after initiation of IPT?	What was the Treatment outcome recorded?	Date IPT Completed?	Date IPT discontinued?	What was the reason for stopping?	specify other reasons (Enter multiple reasons using a comma)	Date of LTFU?	Date of Death?	Date of Transfer Out?	What was the IPT duration of Prescription?	Was the patient diagnosed with TB while on IPT?	Date diagnosed with TB?	Did the patient develop TB after IPT?	Date diagnosed with TB after IPT?	Follow up for TB after IPT ?	BLANK
KIAMBU	Team 5	KIAMBU	AIC MANGU HOSPITAL	THIKA TOWN SUB COUNTY	11094	Level 4	Above 5 Years	41		Female	38	CCC		YES	4	YES	Cough Fever Night_sweats Weight_loss		2016-06-07				1.58	47.8	YES	2014-08-06	YES	2015-08-06	LDL < 1000 Copies	NO			Yes	Yes	Completed	2016-12-05							Every_2_Months	No		No		12_months
KIAMBU	Team 5	KIAMBU	AIC MANGU HOSPITAL	THIKA TOWN SUB COUNTY	11094	Level 4	Above 5 Years	61		Male	235	CCC		YES	3	YES	Cough Fever Night_sweats Weight_loss		2016-03-02				1.62	44.4	YES	2008-03-23	YES	2016-03-02	LDL < 1000 Copies	YES	2018-11-29	LDL < 1000 Copies	Yes	Yes	Completed	2016-09-02							Every_2_Months	No		No		12_months
KIAMBU	Team 5	KIAMBU	AIC MANGU HOSPITAL	THIKA TOWN SUB COUNTY	11094	Level 4	Above 5 Years	61		Male	482	CCC		YES	0	YES	Cough Fever Night_sweats Weight_loss		2016-05-25				1.6	76	YES	2012-04-27	YES	2015-09-24	LDL < 1000 Copies	YES	2018-02-22	LDL < 1000 Copies	Yes	Yes	Completed	2016-11-23							Every_2_Months	No		No		12_months
KIAMBU	Team 5	KIAMBU	AIC MANGU HOSPITAL	THIKA TOWN SUB COUNTY	11094	Level 4	Above 5 Years	38		Female	539	CCC		YES	5	YES	Cough Fever Night_sweats Weight_loss		2016-07-25				1.54	46.8	YES	2013-07-31	YES	2016-05-25	LDL < 1000 Copies	YES	2018-07-16	LDL < 1000 Copies	Yes	Yes	Completed	2017-01-16							Every_2_Months	No		No		Others
KIAMBU	Team 5	KIAMBU	AIC MANGU HOSPITAL	THIKA TOWN SUB COUNTY	11094	Level 4	Above 5 Years	46		Male	382	CCC		YES	4	YES	Cough Fever Night_sweats Weight_loss		2016-06-07				1.7	59.6	YES	2010-03-23	YES	2015-02-10	LDL < 1000 Copies	YES	2018-12-10	LDL < 1000 Copies	Yes	Yes	Completed	2016-12-18							Every_2_Months	No		No		12_months
KIAMBU	Team 5	KIAMBU	AIC MANGU HOSPITAL	THIKA TOWN SUB COUNTY	11094	Level 4	Above 5 Years	45		Female	109	CCC		YES	3	YES	Cough Fever Night_sweats Weight_loss		2016-03-03				1.63	54	YES	2005-06-15	YES	2015-07-02	LDL < 1000 Copies	YES	2018-07-17	LDL < 1000 Copies	Yes	Yes	Completed	2016-08-30							Every_2_Months	No		No		12_months
KIAMBU	Team 5	KIAMBU	AIC MANGU HOSPITAL	THIKA TOWN SUB COUNTY	11094	Level 4	Above 5 Years	45		Female	54	CCC		YES	4	YES	Cough Fever Night_sweats Weight_loss		2016-05-04				1.58	55.6	YES	2008-07-11	NO			YES	2018-11-26	LDL < 1000 Copies	Yes	Yes	Completed	2016-10-26							Every_2_Months	No		No		12_months
KIAMBU	Team 5	KIAMBU	AIC MANGU HOSPITAL	THIKA TOWN SUB COUNTY	11094	Level 4	Above 5 Years	7		Male	289	CCC		YES	3	YES	Cough Fever Night_sweats Weight_loss		2016-05-10				1.37	36.5	YES	2012-07-17	YES	2015-07-14	LDL < 1000 Copies	NO			Yes	Yes	Completed	2017-01-18							Every_month	No		No		Others
KIAMBU	Team 5	KIAMBU	AIC MANGU HOSPITAL	THIKA TOWN SUB COUNTY	11094	Level 4	Above 5 Years	49		Female	204	CCC		YES	3	YES	Cough Fever Night_sweats Weight_loss		2016-05-14				1.5	57.1	YES	2008-07-08	NO			YES	2018-05-03	LDL < 1000 Copies	Yes	Yes	Completed	2016-12-14							Every_2_Months	No		No		12_months
KIAMBU	Team 5	KIAMBU	AIC MANGU HOSPITAL	THIKA TOWN SUB COUNTY	11094	Level 4	Above 5 Years	32		Female	74	CCC		YES	7	YES	Cough Fever Night_sweats Weight_loss		2016-05-10				1.66	47.5	YES	2008-05-07	YES	2015-07-13	LDL < 1000 Copies	YES	2019-02-20	LDL < 1000 Copies	Yes	Yes	Completed	2016-11-09							Every_2_Months	No		No		12_months
KIAMBU	Team 5	KIAMBU	AIC MANGU HOSPITAL	THIKA TOWN SUB COUNTY	11094	Level 4	Above 5 Years	44		Male	275	CCC		YES	3	YES	Cough Fever Night_sweats Weight_loss		2016-09-07				1.77	75	YES	2009-05-17	YES	2016-09-07	LDL < 1000 Copies	YES	2018-05-16	LDL < 1000 Copies	Yes	Yes	Completed	2017-02-20							Every_2_Months	No		No		Others
KIAMBU	Team 5	KIAMBU	AIC MANGU HOSPITAL	THIKA TOWN SUB COUNTY	11094	Level 4	Above 5 Years	57		Female	337	CCC		YES	3	YES	Cough Fever Night_sweats Weight_loss		2016-09-14				1.65	71	YES	2009-10-27	YES	2016-07-14	LDL < 1000 Copies	YES	2018-08-20	LDL < 1000 Copies	Yes	Yes	Completed	2017-03-13							Every_3_Months	No		No		6_months
KIAMBU	Team 5	KIAMBU	AIC MANGU HOSPITAL	THIKA TOWN SUB COUNTY	11094	Level 4	Above 5 Years	49		Female	503	CCC		YES	4	YES	Cough Fever Night_sweats Weight_loss		2016-09-14				1.62	73.5	YES	2012-01-13	YES	2016-07-13	LDL < 1000 Copies	YES	2019-01-03	LDL < 1000 Copies	Yes	Yes	Completed	2017-05-08							Every_2_Months	No		No		Others
KIAMBU	Team 5	KIAMBU	AIC MANGU HOSPITAL	THIKA TOWN SUB COUNTY	11094	Level 4	Above 5 Years	42		Female	568	CCC		YES	2	YES	Cough Fever Night_sweats Weight_loss		2016-09-21				1.6	51	YES	2014-11-19	YES	2016-05-23	LDL < 1000 Copies	YES	2018-08-06	LDL < 1000 Copies	Yes	Yes	Completed	2017-03-23							Every_2_Months	No		No		6_months
KIAMBU	Team 5	KIAMBU	AIC MANGU HOSPITAL	THIKA TOWN SUB COUNTY	11094	Level 4	Above 5 Years	10		Male	262	CCC		YES	6	YES	Cough Fever Night_sweats Weight_loss		2016-07-14				1.31	28.1	YES	2010-05-04	YES	2015-02-08	DETECTABLE > 1000 Copies	NO			Yes	Yes	Completed	2017-01-10							Every_month	No		No		Others
KIAMBU	Team 5	KIAMBU	AIC MANGU HOSPITAL	THIKA TOWN SUB COUNTY	11094	Level 4	Above 5 Years	30		Female	559	CCC		YES	7	YES	Cough Fever Night_sweats Weight_loss		2016-07-14				1.52	53.3	YES	2014-09-09	YES	2015-08-02	LDL < 1000 Copies	YES	2018-08-08	LDL < 1000 Copies	Yes	Yes	Completed	2017-02-13							Every_month	No		No		Others
KIAMBU	Team 5	KIAMBU	AIC MANGU HOSPITAL	THIKA TOWN SUB COUNTY	11094	Level 4	Above 5 Years	37		Male	241	CCC		YES	6	YES	Fever Cough Night_sweats Weight_loss		2016-08-18				1.63	60	YES	2009-04-17	YES	2016-06-20	LDL < 1000 Copies	YES	2018-08-22	LDL < 1000 Copies	Yes	Yes	Completed	2017-03-23							Every_2_Months	No		No		Others
KIAMBU	Team 5	KIAMBU	AIC MANGU HOSPITAL	THIKA TOWN SUB COUNTY	11094	Level 4	Above 5 Years	43		Male	502	CCC		YES	2	YES	Cough Fever Night_sweats Weight_loss		2016-07-20				1.82	78.6	YES	2012-01-20	YES	2015-09-17	LDL < 1000 Copies	YES	2018-09-27	LDL < 1000 Copies	Yes	Yes	Completed	2017-01-09							Every_2_Months	No		No		Others
KIAMBU	Team 5	KIAMBU	AIC MANGU HOSPITAL	THIKA TOWN SUB COUNTY	11094	Level 4	Above 5 Years	15		Male	417	CCC		YES	5	YES	Cough Fever Weight_loss Night_sweats		2016-07-12				1.52	41	YES	2010-07-13	YES	2015-12-08	LDL < 1000 Copies	YES	2018-10-23	LDL < 1000 Copies	Yes	Yes	Completed	2017-01-10							Every_month	No		No		Others
KIAMBU	Team 5	KIAMBU	AIC MANGU HOSPITAL	THIKA TOWN SUB COUNTY	11094	Level 4	Above 5 Years	9		Male	533	CCC		YES	0	YES	Cough Fever Night_sweats Weight_loss		2016-08-09				1.4	30	YES	2012-09-14	YES	2016-04-12	DETECTABLE > 1000 Copies	YES	2018-02-22	LDL < 1000 Copies	Yes	Yes	Completed	2017-04-01							Every_month	No		No		Others
KIAMBU	Team 5	KIAMBU	AIC MANGU HOSPITAL	THIKA TOWN SUB COUNTY	11094	Level 4	Above 5 Years	40		Female	T.I 7	CCC		YES	5	YES	Cough Fever Night_sweats Weight_loss		2016-08-01				1.67	87	YES	2013-02-18	YES	2016-05-30	LDL < 1000 Copies	YES	2018-07-24	LDL < 1000 Copies	Yes	Yes	Completed	2017-03-30							Every_month	No		No		Others
KIAMBU	Team 5	KIAMBU	AIC MANGU HOSPITAL	THIKA TOWN SUB COUNTY	11094	Level 4	Above 5 Years	34		Female	702	CCC		YES	4	YES	Cough Fever Night_sweats Weight_loss		2017-02-16				1.55	49.5	YES	2016-09-21	NO			YES	2018-07-16	LDL < 1000 Copies	Yes	Yes	Completed	2017-08-18							Every_month	No		No		Others
KIAMBU	Team 5	KIAMBU	AIC MANGU HOSPITAL	THIKA TOWN SUB COUNTY	11094	Level 4	Above 5 Years	50		Male	713	CCC		YES	7	YES	Cough Fever Night_sweats Weight_loss		2018-02-21				1.76	58	YES	2016-10-27	YES	2017-07-19	LDL < 1000 Copies	NO			Yes	Yes	Completed	2018-08-21							Every_2_Months	No		No		Others
KIAMBU	Team 5	KIAMBU	AIC MANGU HOSPITAL	THIKA TOWN SUB COUNTY	11094	Level 4	Above 5 Years	45		Female	569	CCC		YES	3	YES	Cough Fever Night_sweats Weight_loss		2018-04-09				1.76	75	YES	2016-11-10	YES	2017-06-24	LDL < 1000 Copies	YES	2018-06-11	LDL < 1000 Copies	Yes	Yes	Completed	2018-10-09							Every_2_Months	No		No		Others
KIAMBU	Team 5	KIAMBU	AIC MANGU HOSPITAL	THIKA TOWN SUB COUNTY	11094	Level 4	Above 5 Years	33		Male	562	CCC		YES	2	YES	Cough Fever Night_sweats Weight_loss		2018-04-09				1.75	72.5	YES	2017-11-29	NO			YES	2018-08-06	LDL < 1000 Copies	Yes	Yes	Completed	2018-10-09							Every_month	No		No		Others
KIAMBU	Team 5	KIAMBU	AIC MANGU HOSPITAL	THIKA TOWN SUB COUNTY	11094	Level 4	Above 5 Years	44		Female	712	CCC		YES	8	YES	Cough Fever Night_sweats Weight_loss		2018-02-21				1.54	45.4	YES	2016-10-27	YES	2017-07-19	LDL < 1000 Copies	YES	2018-08-15	LDL < 1000 Copies	Yes	Yes	Completed	2018-08-02							Every_month	No		No		Others
KIAMBU	Team 5	KIAMBU	AIC MANGU HOSPITAL	THIKA TOWN SUB COUNTY	11094	Level 4	Above 5 Years	75		Male	679	CCC		YES	4	YES	Cough Fever Night_sweats Weight_loss		2018-03-23				1.79	66.1	YES	2015-10-12	YES	2016-08-19	LDL < 1000 Copies	YES	2019-02-21	LDL < 1000 Copies	Yes	Yes	Completed	2018-09-25							Every_2_Months	No		No		Others
KIAMBU	Team 5	KIAMBU	AIC MANGU HOSPITAL	THIKA TOWN SUB COUNTY	11094	Level 4	Above 5 Years	42		Female	741	CCC		YES	4	YES	Cough Fever Night_sweats Weight_loss		2017-09-04				1.53	53	YES	2013-05-13	YES	2017-01-24	DETECTABLE > 1000 Copies	YES	2018-11-08	LDL < 1000 Copies	Yes	Yes	Completed	2018-03-05							Every_month	No		No		Others
KIAMBU	Team 5	KIAMBU	AIC MANGU HOSPITAL	THIKA TOWN SUB COUNTY	11094	Level 4	Above 5 Years	32		Male	725	CCC		NO					2018-03-19				1.86	68	YES	2017-10-19	NO			NO			Yes	Yes	Completed	2018-09-19							Every_month	No		No		Others
KIAMBU	Team 5	KIAMBU	AIC MANGU HOSPITAL	THIKA TOWN SUB COUNTY	11094	Level 4	Above 5 Years	21		Male	471	CCC		YES	5	YES	Cough Fever Night_sweats Weight_loss		2018-02-21				1.61	51.6	YES	2011-05-31	YES	2018-02-21	DETECTABLE > 1000 Copies	YES	2018-09-24	DETECTABLE > 1000 Copies	Yes	Yes	Completed	2018-08-02							Every_month	No		No		Others
KIAMBU	Team 5	KIAMBU	AIC MANGU HOSPITAL	THIKA TOWN SUB COUNTY	11094	Level 4	Above 5 Years	49		Female	433	CCC		YES	1	YES	Cough Fever Night_sweats Weight_loss		2016-10-06				1.56	70.5	NO		NO			NO			Yes	Yes	Completed	2017-03-22							Every_2_Months	No		No		6_months
KIAMBU	Team 5	KIAMBU	AIC MANGU HOSPITAL	THIKA TOWN SUB COUNTY	11094	Level 4	Above 5 Years	47		Female	55	CCC		YES	2	YES	Fever Cough Night_sweats Weight_loss		2016-12-21				1.6	46	YES	2014-10-08	YES	2016-08-19	LDL < 1000 Copies	YES	2018-09-20	LDL < 1000 Copies	Yes	Yes	Completed	2017-06-09							Every_2_Months	No		No		12_months
KIAMBU	Team 5	KIAMBU	AIC MANGU HOSPITAL	THIKA TOWN SUB COUNTY	11094	Level 4	Above 5 Years	28		Female	585	CCC		YES	6	YES	Cough Fever Night_sweats Weight_loss		2016-11-09				1.55	51	YES	2008-08-07	YES	2016-06-08	LDL < 1000 Copies	YES	2018-05-23	LDL < 1000 Copies	Yes	Yes	Completed	2017-04-11							Every_2_Months	No		No		6_months
KIAMBU	Team 5	KIAMBU	AIC MANGU HOSPITAL	THIKA TOWN SUB COUNTY	11094	Level 4	Above 5 Years	53		Female	424	CCC		YES	3	YES	Cough Fever Night_sweats Weight_loss		2016-11-17				1.7	90	YES	2010-09-14	YES	2015-12-21	LDL < 1000 Copies	YES	2018-11-26	LDL < 1000 Copies	Yes	Yes	Completed	2017-05-17							Every_2_Months	No		No		6_months
KIAMBU	Team 5	KIAMBU	AIC MANGU HOSPITAL	THIKA TOWN SUB COUNTY	11094	Level 4	Above 5 Years	50		Male	T.I 35	CCC		YES	5	YES	Cough Fever Night_sweats Weight_loss		2017-08-03				1.69	54	YES	2016-09-05	NO			YES	2019-01-11	DETECTABLE > 1000 Copies	Yes	Yes	Completed	2018-02-07							Every_2_Months	No		No		Others
KITUI	Team 2	KITUI	AIC MULANGO HOSPITAL	KITUI CENTRAL SUB COUNTY	12366	Level 3	Above 5 Years	29		Male	31	CCC		YES	4	YES	Cough Fever Night_sweats Weight_loss		2015-12-02				1.53	58	YES	2012-04-19	YES	2015-12-02	LDL < 1000 Copies	YES	2016-06-28	LDL < 1000 Copies	not_documented	Yes	Completed	2016-06-28							Every_month	not_documented		not_documented		Others
KITUI	Team 2	KITUI	AIC MULANGO HOSPITAL	KITUI CENTRAL SUB COUNTY	12366	Level 3	Above 5 Years	48		Female	145	CCC		YES	5	YES	Cough Fever Night_sweats Weight_loss		2015-11-17				1.59	52	NO		NO			YES	2017-01-12	LDL < 1000 Copies	not_documented	Yes	Completed	2016-05-04							Every_2_Months	not_documented		not_documented		Others
KITUI	Team 2	KITUI	AIC MULANGO HOSPITAL	KITUI CENTRAL SUB COUNTY	12366	Level 3	Above 5 Years	35		Male	63	CCC		YES	5	YES	Cough Fever Night_sweats Weight_loss		2015-11-12				1.63	53	YES	2012-09-04	YES	2014-09-10	LDL < 1000 Copies	YES	2016-02-26	LDL < 1000 Copies	not_documented	Yes	Completed	2016-05-25							Every_2_Months	not_documented		not_documented		Others
KITUI	Team 2	KITUI	AIC MULANGO HOSPITAL	KITUI CENTRAL SUB COUNTY	12366	Level 3	Above 5 Years	27		Female	9	CCC		YES	5	YES	Cough Fever Night_sweats Weight_loss		2015-10-14				1.66	65	YES	2015-02-11	NO			YES	2016-07-08	LDL < 1000 Copies	not_documented	Yes	Completed	2016-05-11							Every_month	not_documented		not_documented		Others
KITUI	Team 2	KITUI	AIC MULANGO HOSPITAL	KITUI CENTRAL SUB COUNTY	12366	Level 3	Above 5 Years	47		Male	87	CCC		YES	5	YES	Fever Cough Night_sweats Weight_loss		2016-02-09				1.64	75	YES	2013-09-16	YES	2015-09-16	LDL < 1000 Copies	YES	2017-04-19	LDL < 1000 Copies	Yes	Yes	Completed	2016-08-03							Every_3_Months	not_documented		not_documented		Others
KITUI	Team 2	KITUI	AIC MULANGO HOSPITAL	KITUI CENTRAL SUB COUNTY	12366	Level 3	Above 5 Years	46		Female	255	MCH/PMTCT		NO					2018-04-08				1.59	92	YES	2018-03-26	NO			YES	2018-09-29	LDL < 1000 Copies	not_documented	Yes	Completed	2018-10-29							Every_month	not_documented		not_documented		Others
KITUI	Team 2	KITUI	AIC MULANGO HOSPITAL	KITUI CENTRAL SUB COUNTY	12366	Level 3	Above 5 Years	32		Female	5	MCH/PMTCT		YES	4	YES	Cough Fever Night_sweats Weight_loss		2015-11-10				1.58	80	YES	2011-07-19	YES	2015-04-22	LDL < 1000 Copies	YES	2016-06-06	LDL < 1000 Copies	not_documented	Yes	Completed	2016-06-06							Every_month	No		No		6_months
KITUI	Team 2	KITUI	AIC MULANGO HOSPITAL	KITUI CENTRAL SUB COUNTY	12366	Level 3	Above 5 Years	23		Female	184	MCH/PMTCT		YES	1	YES	Cough Fever Night_sweats Weight_loss		2016-06-15				1.59	53	NO		NO			YES	2018-10-15	LDL < 1000 Copies	not_documented	Yes	Completed	2016-11-09							Every_month	No		No		Others
KITUI	Team 2	KITUI	AIC MULANGO HOSPITAL	KITUI CENTRAL SUB COUNTY	12366	Level 3	Above 5 Years	31		Female	20	MCH/PMTCT		YES	3	YES	Cough Fever Night_sweats Weight_loss		2015-12-16				1.48	56	YES	2011-11-11	NO			YES	2016-05-13	LDL < 1000 Copies	not_documented	Yes	Completed	2016-06-08							Every_month	No		No		6_months
SAMBURU	Team 6	SAMBURU	ARCHERS POST HEALTH CENTER	SAMBURU CENTRAL SUB COUNTY	15126	Level 3	Above 5 Years	53		Female	15	Out_Patient_Clinic		YES	2	YES	Cough Fever Night_sweats Weight_loss		2016-01-23				1.6	43	YES	2014-03-03	NO			YES	2017-10-08	LDL < 1000 Copies	not_documented	Yes	Completed	2018-01-06							Every_2_Months	No		No		Others
SAMBURU	Team 6	SAMBURU	ARCHERS POST HEALTH CENTER	SAMBURU CENTRAL SUB COUNTY	15126	Level 3	Above 5 Years	31		Female	49	MCH/PMTCT		YES	5	YES	Cough Fever Night_sweats Weight_loss		2016-07-03				1.63	36	YES	2016-01-15	YES	2016-06-23	LDL < 1000 Copies	NO			not_documented	Yes	Completed	2016-12-06							Every_month	No		No		Others
SAMBURU	Team 6	SAMBURU	ARCHERS POST HEALTH CENTER	SAMBURU CENTRAL SUB COUNTY	15126	Level 3	Above 5 Years	40		Female	106	MCH/PMTCT		YES	7	YES	Cough Fever Night_sweats Weight_loss		2016-07-13				1.63	35	YES	2016-07-13	NO			YES	2017-07-04	LDL < 1000 Copies	not_documented	Yes	Completed	2017-01-30							Every_month	No		No		Others
SAMBURU	Team 6	SAMBURU	ARCHERS POST HEALTH CENTER	SAMBURU CENTRAL SUB COUNTY	15126	Level 3	Above 5 Years	54		Female	45	MCH/PMTCT		YES	8	YES	Cough Fever Night_sweats Weight_loss		2016-06-14				1.7	54.6	YES	2012-12-03	NO			YES	2017-09-16	LDL < 1000 Copies	not_documented	Yes	Completed	2017-09-29							Every_month	No		No		Others
SAMBURU	Team 6	SAMBURU	ARCHERS POST HEALTH CENTER	SAMBURU CENTRAL SUB COUNTY	15126	Level 3	Above 5 Years	46		Female	38	MCH/PMTCT		YES	6	YES	Cough Fever Night_sweats Weight_loss		2017-12-15				1.82	49	YES	2011-07-15	YES	2016-07-15	LDL < 1000 Copies	NO			not_documented	Yes	Completed	2018-02-18							Every_2_Months	No		No		Others
SAMBURU	Team 6	SAMBURU	ARCHERS POST HEALTH CENTER	SAMBURU CENTRAL SUB COUNTY	15126	Level 3	Above 5 Years	40		Female	135	Out_Patient_Clinic		YES	4	YES	Cough Fever Night_sweats Weight_loss		2017-10-31				1.69	49	YES	2017-10-31	NO			NO			not_documented	Yes	Completed	2018-09-21							Every_month	No		No		Others
SAMBURU	Team 6	SAMBURU	ARCHERS POST HEALTH CENTER	SAMBURU CENTRAL SUB COUNTY	15126	Level 3	Above 5 Years	40		Female	155	Out_Patient_Clinic		YES	4	YES	Cough Fever Night_sweats Weight_loss		2017-09-15				999	50	YES	2017-08-11	NO			NO			not_documented	Yes	Completed	2018-04-27							Every_month	No		No		Others
SAMBURU	Team 6	SAMBURU	ARCHERS POST HEALTH CENTER	SAMBURU CENTRAL SUB COUNTY	15126	Level 3	Above 5 Years	28		Male	127	CCC		YES	5	YES	Cough Fever Night_sweats Weight_loss		2017-05-16				1.75	66.7	YES	2017-05-16	NO			NO			not_documented	Yes	Completed	2017-10-06							Every_month	No		No		Others
SAMBURU	Team 6	SAMBURU	ARCHERS POST HEALTH CENTER	SAMBURU CENTRAL SUB COUNTY	15126	Level 3	Above 5 Years	39		Male	112	Out_Patient_Clinic		YES	7	YES	Cough Fever Night_sweats Weight_loss		2016-07-05				999	56	YES	2016-07-05	NO			NO			not_documented	Yes	Completed	2017-01-02							Every_month	No		No		Others
SAMBURU	Team 6	SAMBURU	ARCHERS POST HEALTH CENTER	SAMBURU CENTRAL SUB COUNTY	15126	Level 3	Above 5 Years	25		Male	168	CCC		YES	4	YES	Fever Cough Night_sweats Weight_loss		2017-12-10				1.56	48.8	YES	2017-10-06	NO			NO			not_documented	Yes	Completed	2018-06-08							Every_month	No		No		Others
SAMBURU	Team 6	SAMBURU	ARCHERS POST HEALTH CENTER	SAMBURU CENTRAL SUB COUNTY	15126	Level 3	Above 5 Years	45		Male	145	CCC		YES	5	YES	Cough Fever Night_sweats Weight_loss		2017-07-11				999	999	YES	2017-07-11	NO			YES	2018-03-21	LDL < 1000 Copies	not_documented	Yes	Completed	2018-01-19							Every_month	No		No		Others
SAMBURU	Team 6	SAMBURU	ARCHERS POST HEALTH CENTER	SAMBURU CENTRAL SUB COUNTY	15126	Level 3	Above 5 Years	35		Male	137	CCC		YES	4	YES	Cough Fever Night_sweats Weight_loss		2017-06-16				1.78	53	YES	2016-01-26	YES	2016-01-06	LDL < 1000 Copies	YES	2017-10-08	LDL < 1000 Copies	not_documented	Yes	Completed	2018-03-01							Every_month	No		No		Others
SAMBURU	Team 6	SAMBURU	ARCHERS POST HEALTH CENTER	SAMBURU CENTRAL SUB COUNTY	15126	Level 3	Above 5 Years	38		Female	13	CCC		YES	4	YES	Cough Fever Night_sweats Weight_loss		2017-12-15				999	47	YES	2009-02-09	YES	2017-07-04	LDL < 1000 Copies	YES	2018-03-11	LDL < 1000 Copies	not_documented	Yes	Completed	2018-06-26							Every_month	No		No		Others
SAMBURU	Team 6	SAMBURU	ARCHERS POST HEALTH CENTER	SAMBURU CENTRAL SUB COUNTY	15126	Level 3	Above 5 Years	45		Female	1	CCC		YES	9	YES	Cough Fever Night_sweats Weight_loss		2016-01-29				1.72	66	YES	2008-07-29	YES	2016-01-06	LDL < 1000 Copies	YES	2017-07-07	LDL < 1000 Copies	not_documented	Yes	Completed	2016-02-21							Every_month	No		No		Others
SAMBURU	Team 6	SAMBURU	ARCHERS POST HEALTH CENTER	SAMBURU CENTRAL SUB COUNTY	15126	Level 3	Above 5 Years	47		Female	43	Out_Patient_Clinic		YES	4	YES	Cough Fever Night_sweats Weight_loss		2016-06-08				1.62	39	YES	2016-06-08	NO			YES	2018-03-23	LDL < 1000 Copies	not_documented	Yes	Completed	2017-01-01							Every_month	No		No		Others
SAMBURU	Team 6	SAMBURU	ARCHERS POST HEALTH CENTER	SAMBURU CENTRAL SUB COUNTY	15126	Level 3	Above 5 Years	67		Male	94	Out_Patient_Clinic		YES	1	YES	Cough Fever Night_sweats Weight_loss		2017-03-17				1.76	71	YES	2005-12-30	NO			YES	2018-08-05	DETECTABLE > 1000 Copies	not_documented	Yes	Completed	2017-09-10							Every_month	No		No		Others
SAMBURU	Team 6	SAMBURU	ARCHERS POST HEALTH CENTER	SAMBURU CENTRAL SUB COUNTY	15126	Level 3	Above 5 Years	33		Female	102	Out_Patient_Clinic		YES	10	YES	Cough Fever Night_sweats Weight_loss		2017-06-02				1.57	54.6	YES	2013-04-05	NO			YES	2017-06-23	LDL < 1000 Copies	not_documented	Yes	Completed	2018-01-19							Every_month	No		No		Others
SAMBURU	Team 6	SAMBURU	ARCHERS POST HEALTH CENTER	SAMBURU CENTRAL SUB COUNTY	15126	Level 3	Above 5 Years	47		Female	110	CCC		YES	6	YES	Cough Fever Night_sweats Weight_loss		2016-07-31				1.58	38	NO		NO			NO			not_documented	Yes	Completed	2017-04-13							Every_month	No		No		Others
SAMBURU	Team 6	SAMBURU	ARCHERS POST HEALTH CENTER	SAMBURU CENTRAL SUB COUNTY	15126	Level 3	Above 5 Years	56		Female	107	CCC		YES	10	YES	Cough Fever Night_sweats Weight_loss		2016-05-31				1.71	57	YES	2016-05-31	NO			YES	2017-07-14	LDL < 1000 Copies	not_documented	Yes	Completed	2017-01-01							Every_month	No		No		Others
SAMBURU	Team 6	SAMBURU	ARCHERS POST HEALTH CENTER	SAMBURU CENTRAL SUB COUNTY	15126	Level 3	Above 5 Years	30		Female	10913	CCC		YES	11	YES	Cough Fever Night_sweats Weight_loss		2016-01-17				1.65	76	YES	2013-07-26	NO			YES	2016-09-07	LDL < 1000 Copies	not_documented	Yes	Completed	2016-08-26							Every_month	No		No		Others
SAMBURU	Team 6	SAMBURU	ARCHERS POST HEALTH CENTER	SAMBURU CENTRAL SUB COUNTY	15126	Level 3	Above 5 Years	11		Male	204	CCC		NO					2018-06-22				1.63	41.4	YES	2018-06-22	NO			NO			not_documented	Yes	Completed	2019-01-25							Every_month	No		No		Others
SAMBURU	Team 6	SAMBURU	ARCHERS POST HEALTH CENTER	SAMBURU CENTRAL SUB COUNTY	15126	Level 3	Above 5 Years	8		Male	114	CCC		YES	3	YES	Fever Cough Night_sweats Weight_loss		2018-01-24				1.14	18.9	YES	2016-01-24	NO			NO			not_documented	Yes	Completed	2018-06-27							Every_month	No		No		Others
SAMBURU	Team 6	SAMBURU	ARCHERS POST HEALTH CENTER	SAMBURU CENTRAL SUB COUNTY	15126	Level 3	Above 5 Years	39		Female	112	Out_Patient_Clinic		YES	2	YES	Cough Fever Night_sweats Weight_loss		2016-07-05				1.75	41.6	YES	2016-07-05	NO			NO			not_documented	Yes	Completed	2017-01-02							Every_2_Months	No		No		Others
SAMBURU	Team 6	SAMBURU	ARCHERS POST HEALTH CENTER	SAMBURU CENTRAL SUB COUNTY	15126	Level 3	Above 5 Years	29		Female	162	CCC		YES	4	YES	Cough Fever Night_sweats Weight_loss		2017-12-15				1.61	42.8	YES	2017-09-27	NO			NO			not_documented	Yes	Completed	2018-06-29							Every_month	No		No		Others
KISUMU	Team 8	KISUMU	AVENUE HOSPITAL	KISUMU CENTRAL SUB COUNTY	13704	Level 4	Above 5 Years	53		Male	14129/0103	CCC		YES	3	YES	Cough Fever Night_sweats Weight_loss		2018-02-12				1.74	64	YES	2017-08-22	NO			YES	2018-04-12	LDL < 1000 Copies	not_documented	Yes	Completed	2018-07-25							Every_month	No		No		6_months
KISUMU	Team 8	KISUMU	AVENUE HOSPITAL	KISUMU CENTRAL SUB COUNTY	13704	Level 4	Above 5 Years	44		Female	14129/001A	CCC		YES	3	YES	Cough Fever Night_sweats Weight_loss		2018-03-16				1.62	56	YES	2015-06-15	YES	2017-10-05	LDL < 1000 Copies	YES	2018-10-08	LDL < 1000 Copies	not_documented	Yes	Completed	2018-09-19							Every_month	No		No		Others
KISUMU	Team 8	KISUMU	AVENUE HOSPITAL	KISUMU CENTRAL SUB COUNTY	13704	Level 4	Above 5 Years	36		Female	14126/0174	CCC		NO					2018-05-28				1.56	80	YES	2018-05-28	NO			YES	2018-07-13	LDL < 1000 Copies	not_documented	Yes	Completed	2018-12-18							Every_2_Months	No		No		Others
KISUMU	Team 8	KISUMU	AVENUE HOSPITAL	KISUMU CENTRAL SUB COUNTY	13704	Level 4	Above 5 Years	37		Female	14129/002A	CCC		YES	3	YES	Cough Fever Night_sweats Weight_loss		2017-07-03				1.66	58	YES	2015-01-19	NO			YES	2018-05-29	LDL < 1000 Copies	not_documented	Yes	Completed	2018-01-14							Every_2_Months	No		No		12_months
KISUMU	Team 8	KISUMU	AVENUE HOSPITAL	KISUMU CENTRAL SUB COUNTY	13704	Level 4	Above 5 Years	44		Male	14129/0163	CCC		NO					2018-04-18				1.74	86.5	YES	2018-04-04	NO			YES	2018-10-29	LDL < 1000 Copies	not_documented	Yes	Completed	2018-10-22							less_month	No		No		6_months
KISUMU	Team 8	KISUMU	AVENUE HOSPITAL	KISUMU CENTRAL SUB COUNTY	13704	Level 4	Above 5 Years	39		Male	14129/0100	CCC		YES	4	YES	Cough Fever Night_sweats Weight_loss		2017-08-02				1.6	47	YES	2017-08-02	NO			YES	2018-08-19	LDL < 1000 Copies	not_documented	Yes	Completed	2018-03-21							Every_month	No		No		12_months
KISUMU	Team 8	KISUMU	AVENUE HOSPITAL	KISUMU CENTRAL SUB COUNTY	13704	Level 4	Above 5 Years	20		Female	14129/0157	CCC		NO					2018-04-03				1.62	62	YES	2018-02-19	NO			NO			not_documented	Yes	Completed	2018-10-30							Every_month	No		No		Others
KISUMU	Team 8	KISUMU	AVENUE HOSPITAL	KISUMU CENTRAL SUB COUNTY	13704	Level 4	Above 5 Years	24		Female	14129/0104	MCH/PMTCT		YES	1	YES	Cough Fever Night_sweats Weight_loss		2018-03-29				1.67	48	YES	2017-08-22	YES	2018-02-28	LDL < 1000 Copies	NO			not_documented	Yes	Completed	2018-10-02							Every_month	No		No		Others
KISUMU	Team 8	KISUMU	AVENUE HOSPITAL	KISUMU CENTRAL SUB COUNTY	13704	Level 4	Above 5 Years	34		Female	14129/0156	CCC		NO					2018-06-06				1.65	51	YES	2018-03-16	NO			YES	2019-03-06	LDL < 1000 Copies	not_documented	Yes	Completed	2018-12-21							Every_month	No		No		Others
KISUMU	Team 8	KISUMU	AVENUE HOSPITAL	KISUMU CENTRAL SUB COUNTY	13704	Level 4	Above 5 Years	22		Female	1412i/0170	CCC		NO					2018-06-05				1.61	66	YES	2018-05-08	NO			YES	2018-10-29	LDL < 1000 Copies	not_documented	Yes	Completed	2018-11-25							Every_month	No		No		Others
KISUMU	Team 8	KISUMU	AVENUE HOSPITAL	KISUMU CENTRAL SUB COUNTY	13704	Level 4	Above 5 Years	38		Female	14129/0139	CCC		NO					2018-02-19				1.6	74	YES	2018-01-22	NO			YES	2018-07-26	LDL < 1000 Copies	not_documented	Yes	Completed	2018-09-11							Every_month	No		not_documented		6_months
KISUMU	Team 8	KISUMU	AVENUE HOSPITAL	KISUMU CENTRAL SUB COUNTY	13704	Level 4	Above 5 Years	26		Male	14129/165	CCC		NO					2018-05-09				1.85	59	YES	2018-04-17	NO			YES	2019-03-04	LDL < 1000 Copies	not_documented	Yes	Completed	2018-12-20							less_month	No		No		Others
KISUMU	Team 8	KISUMU	AVENUE HOSPITAL	KISUMU CENTRAL SUB COUNTY	13704	Level 4	Above 5 Years	37		Male	14129/124	CCC		YES	1	YES	Cough Fever Night_sweats Weight_loss		2018-05-18				1.67	64	YES	2017-11-08	NO			YES	2018-07-30	LDL < 1000 Copies	not_documented	Yes	Completed	2018-11-07							Every_2_Months	No		No		Others
KISUMU	Team 8	KISUMU	AVENUE HOSPITAL	KISUMU CENTRAL SUB COUNTY	13704	Level 4	Above 5 Years	30		Female	14129/135	CCC		YES	1	YES	Cough Fever Night_sweats Weight_loss		2018-02-12				1.66	85	YES	2017-12-06	NO			YES	2018-05-17	LDL < 1000 Copies	not_documented	Yes	Completed	2018-07-31							Every_month	No		No		6_months
KISUMU	Team 8	KISUMU	AVENUE HOSPITAL	KISUMU CENTRAL SUB COUNTY	13704	Level 4	Above 5 Years	28		Female	14129/137	CCC		NO					2018-02-09				1.56	55	YES	2018-01-10	NO			YES	2018-07-13	LDL < 1000 Copies	not_documented	Yes	Completed	2018-08-24							Every_month	No		No		6_months
KISUMU	Team 8	KISUMU	AVENUE HOSPITAL	KISUMU CENTRAL SUB COUNTY	13704	Level 4	Above 5 Years	35		Female	14129/0096	MCH/PMTCT		YES	4	YES	Cough Fever Night_sweats Weight_loss		2018-02-12				1.6	54	YES	2017-07-26	NO			YES	2018-02-19	LDL < 1000 Copies	not_documented	Yes	Completed	2018-08-07							Every_month	No		No		6_months
KISUMU	Team 8	KISUMU	AVENUE HOSPITAL	KISUMU CENTRAL SUB COUNTY	13704	Level 4	Above 5 Years	30		Female	14129/095	MCH/PMTCT		YES	4	YES	Cough Fever Night_sweats Weight_loss		2017-10-03				1.58	65	YES	2017-07-27	NO			YES	2018-04-12	LDL < 1000 Copies	not_documented	Yes	Completed	2018-04-03							Every_month	No		No		6_months
KISUMU	Team 8	KISUMU	AVENUE HOSPITAL	KISUMU CENTRAL SUB COUNTY	13704	Level 4	Above 5 Years	32		Female	14129/0112	MCH/PMTCT		YES	3	YES	Cough Fever Night_sweats Weight_loss		2017-09-11				1.6	77	YES	2017-09-11	NO			YES	2018-03-28	DETECTABLE > 1000 Copies	not_documented	Yes	Completed	2018-03-12							Every_month	No		No		12_months
KISUMU	Team 8	KISUMU	AVENUE HOSPITAL	KISUMU CENTRAL SUB COUNTY	13704	Level 4	Above 5 Years	36		Female	14129/0171	CCC		NO					2018-06-18				1.66	55	YES	2018-05-14	NO			YES	2018-12-13	LDL < 1000 Copies	not_documented	Yes	Completed	2019-01-22							Every_month	No		No		Others
KISUMU	Team 8	KISUMU	AVENUE HOSPITAL	KISUMU CENTRAL SUB COUNTY	13704	Level 4	Above 5 Years	35		Female	14129/109	CCC		YES	3	YES	Cough Fever Night_sweats Weight_loss		2017-10-16				1.73	83	YES	2017-09-04	NO			YES	2018-04-12	DETECTABLE > 1000 Copies	not_documented	Yes	Completed	2018-04-03							Every_month	No		No		6_months
KISUMU	Team 8	KISUMU	AVENUE HOSPITAL	KISUMU CENTRAL SUB COUNTY	13704	Level 4	Above 5 Years	24		Female	14129/122	CCC		YES	4	YES	Cough Fever Night_sweats Weight_loss		2018-02-15				1.6	71	YES	2017-10-23	NO			YES	2018-04-20	LDL < 1000 Copies	not_documented	Yes	Completed	2018-08-16							Every_month	No		No		6_months
KISUMU	Team 8	KISUMU	AVENUE HOSPITAL	KISUMU CENTRAL SUB COUNTY	13704	Level 4	Above 5 Years	30		Female	14129/0138	CCC		NO					2018-02-13				1.62	57	YES	2018-01-17	NO			YES	2018-07-26	LDL < 1000 Copies	not_documented	Yes	Completed	2018-08-09							Every_month	No		No		6_months
KISUMU	Team 8	KISUMU	AVENUE HOSPITAL	KISUMU CENTRAL SUB COUNTY	13704	Level 4	Above 5 Years	39		Female	14129/149	CCC		NO					2018-03-13				1.56	46	YES	2018-02-20	NO			YES	2018-09-05	LDL < 1000 Copies	not_documented	Yes	Completed	2018-09-26							Every_month	No		No		6_months
KISUMU	Team 8	KISUMU	AVENUE HOSPITAL	KISUMU CENTRAL SUB COUNTY	13704	Level 4	Above 5 Years	21		Female	14129/0144	CCC		NO					2018-02-28				1.62	51	YES	2018-02-01	NO			YES	2019-03-13	LDL < 1000 Copies	not_documented	Yes	Completed	2018-08-28							less_month	No		No		6_months
KISUMU	Team 8	KISUMU	AVENUE HOSPITAL	KISUMU CENTRAL SUB COUNTY	13704	Level 4	Above 5 Years	24		Female	14129/0152	CCC		NO					2018-05-28				1.59	74	YES	2018-03-06	NO			YES	2018-09-10	LDL < 1000 Copies	not_documented	Yes	Completed	2018-11-01							Every_month	No		No		Others
KISUMU	Team 8	KISUMU	AVENUE HOSPITAL	KISUMU CENTRAL SUB COUNTY	13704	Level 4	Above 5 Years	31		Female	14129/0151	CCC		NO					2018-04-09				1.68	60	YES	2018-03-06	NO			NO			not_documented	Yes	Completed	2018-10-26							Every_month	No		No		Others
KISUMU	Team 8	KISUMU	AVENUE HOSPITAL	KISUMU CENTRAL SUB COUNTY	13704	Level 4	Above 5 Years	33		Male	14129/0116	CCC		YES	3	YES	Cough Fever Night_sweats Weight_loss		2018-03-08				1.8	57	YES	2017-09-30	NO			YES	2018-10-29	LDL < 1000 Copies	not_documented	Yes	Completed	2018-08-20							Every_month	No		No		6_months
KISUMU	Team 8	KISUMU	AVENUE HOSPITAL	KISUMU CENTRAL SUB COUNTY	13704	Level 4	Above 5 Years	24		Female	14129/008	MCH/PMTCT		YES	3	YES	Cough Fever Night_sweats Weight_loss		2017-02-13				1.57	52	YES	2014-06-10	NO			YES	2018-02-15	LDL < 1000 Copies	not_documented	Yes	Completed	2017-08-15							Every_month	No		No		12_months
KISUMU	Team 8	KISUMU	AVENUE HOSPITAL	KISUMU CENTRAL SUB COUNTY	13704	Level 4	Above 5 Years	29		Male	14129/080	CCC		YES	2	YES	Cough Lethargy Night_sweats Weight_loss Fever		2017-06-20				1.76	73	YES	2017-06-20	NO			YES	2019-01-04	LDL < 1000 Copies	not_documented	Yes	Completed	2017-12-23							Every_month	No		No		12_months
KISUMU	Team 8	KISUMU	AVENUE HOSPITAL	KISUMU CENTRAL SUB COUNTY	13704	Level 4	Above 5 Years	21		Female	14129/057	CCC		YES	4	YES	Cough Fever Night_sweats Weight_loss		2017-06-12				1.62	69	YES	2016-10-19	NO			YES	2017-09-11	LDL < 1000 Copies	not_documented	Yes	Completed	2017-12-16							Every_month	No		No		12_months
KISUMU	Team 8	KISUMU	AVENUE HOSPITAL	KISUMU CENTRAL SUB COUNTY	13704	Level 4	Above 5 Years	34		Female	14129/0111	MCH/PMTCT		YES	4	YES	Cough Night_sweats Weight_loss Fever		2017-09-05				1.74	87	YES	2017-09-05	NO			YES	2018-10-28	LDL < 1000 Copies	not_documented	Yes	Completed	2018-04-03							Every_month	No		No		6_months
KISUMU	Team 8	KISUMU	AVENUE HOSPITAL	KISUMU CENTRAL SUB COUNTY	13704	Level 4	Above 5 Years	24		Female	14129/0141	CCC		NO					2018-03-21				1.62	64	YES	2018-01-23	NO			YES	2018-07-19	LDL < 1000 Copies	not_documented	Yes	Completed	2018-09-04							Every_month	No		No		Others
KISUMU	Team 8	KISUMU	AVENUE HOSPITAL	KISUMU CENTRAL SUB COUNTY	13704	Level 4	Above 5 Years	5		Female	14129/0068	CCC		NO					2018-02-15				1.03	18	YES	2017-05-08	NO			YES	2019-03-06	LDL < 1000 Copies	not_documented	Yes	Completed	2018-08-22							Every_month	No		No		6_months
KISUMU	Team 8	KISUMU	AVENUE HOSPITAL	KISUMU CENTRAL SUB COUNTY	13704	Level 4	Above 5 Years	30		Female	14129/0148	CCC		NO					2018-03-26				1.73	63	YES	2018-02-12	NO			YES	2018-09-17	LDL < 1000 Copies	not_documented	Yes	Completed	2018-09-10							less_month	No		No		6_months
KISUMU	Team 8	KISUMU	AVENUE HOSPITAL	KISUMU CENTRAL SUB COUNTY	13704	Level 4	Above 5 Years	22		Female	14129/0145	MCH/PMTCT		NO					2018-03-01				1.66	57	YES	2018-02-01	NO			NO			not_documented	Yes	Completed	2018-08-18							Every_month	No		not_documented		Others
KISUMU	Team 8	KISUMU	AVENUE HOSPITAL	KISUMU CENTRAL SUB COUNTY	13704	Level 4	Above 5 Years	24		Female	14129/132	MCH/PMTCT		YES	1	YES	Cough Fever Night_sweats Weight_loss		2018-02-22				1.62	68	YES	2017-12-04	NO			NO			not_documented	Yes	Completed	2018-09-25							Every_month	No		not_documented		Others
KISUMU	Team 8	KISUMU	AVENUE HOSPITAL	KISUMU CENTRAL SUB COUNTY	13704	Level 4	Above 5 Years	22		Female	14129/110	CCC		YES	4	YES	Cough Fever Night_sweats Weight_loss		2017-09-05				1.66	60	YES	2017-09-05	NO			NO			not_documented	Yes	Completed	2018-03-05							less_month	No		not_documented		Others
KISUMU	Team 8	KISUMU	AWASI MISSION HOSPITAL	KISUMU CENTRAL SUB COUNTY	13704	Level 4	Above 5 Years	38		Female	2275	CCC		YES	7	YES	Cough Fever Night_sweats Weight_loss		2017-02-13				1.62	48	YES	2017-01-16	NO			YES	2017-06-05	LDL < 1000 Copies	No	Yes	Completed	2017-09-25							Every_month	No		No		18_months
KISUMU	Team 8	KISUMU	AWASI MISSION HOSPITAL	KISUMU CENTRAL SUB COUNTY	13704	Level 4	Above 5 Years	31		Male	2323	CCC		YES	7	YES	Cough Fever Night_sweats Weight_loss		2017-09-18				1.78	71	YES	2017-06-15	NO			YES	2017-12-15	LDL < 1000 Copies	No	Yes	Completed	2018-03-09							Every_2_Months	No		No		6_months
KISUMU	Team 8	KISUMU	AWASI MISSION HOSPITAL	KISUMU CENTRAL SUB COUNTY	13704	Level 4	Above 5 Years	28		Female	1147	CCC		YES	4	YES	Cough Fever Night_sweats Weight_loss		2016-07-19				1.66	53	YES	2013-10-08	YES	2016-02-17	LDL < 1000 Copies	YES	2016-09-21	LDL < 1000 Copies	No	Yes	Completed	2017-02-03							Every_month	No		No		12_months
KISUMU	Team 8	KISUMU	AWASI MISSION HOSPITAL	KISUMU CENTRAL SUB COUNTY	13704	Level 4	Above 5 Years	11		Female	36317	CCC		YES	8	YES	Cough Fever Lethargy Night_sweats Failure_to_thrive		2016-04-15				1.41	31.3	YES	2010-09-14	YES	2016-01-25	LDL < 1000 Copies	YES	2017-01-26	LDL < 1000 Copies	No	Yes	Completed	2016-10-28							Every_month	No		No		24_months
KISUMU	Team 8	KISUMU	AWASI MISSION HOSPITAL	KISUMU CENTRAL SUB COUNTY	13704	Level 4	Above 5 Years	32		Female	2199	CCC		NO					2018-06-27				1.605	67.5	YES	2018-06-13	NO			YES	2018-12-14	LDL < 1000 Copies	No	Yes	Completed	2019-01-12							Every_2_Months	No		No		Others
KISUMU	Team 8	KISUMU	AWASI MISSION HOSPITAL	KISUMU CENTRAL SUB COUNTY	13704	Level 4	Above 5 Years	36		Female	2168	CCC		YES	6	YES	Cough Fever Night_sweats Weight_loss		2016-07-07				1.61	47	YES	2016-03-01	NO			YES	2016-10-24	LDL < 1000 Copies	No	Yes	Completed	2017-02-14							Every_2_Months	No		No		24_months
KISUMU	Team 8	KISUMU	AWASI MISSION HOSPITAL	KISUMU CENTRAL SUB COUNTY	13704	Level 4	Above 5 Years	39		Female	2310	CCC		YES	9	YES	Cough Fever Night_sweats Weight_loss		2017-06-14				1.68	59	YES	2017-04-04	NO			YES	2017-08-31	LDL < 1000 Copies	No	Yes	Completed	2017-12-12							Every_3_Months	No		No		12_months
KISUMU	Team 8	KISUMU	AWASI MISSION HOSPITAL	KISUMU CENTRAL SUB COUNTY	13704	Level 4	Above 5 Years	33		Male	00130TI	CCC		NO					2017-05-30				1.63	999	YES	2017-05-30	NO			YES	2018-08-14	LDL < 1000 Copies	No	Yes	Completed	2017-12-15							Above_4_months	No		No		12_months
KISUMU	Team 8	KISUMU	AWASI MISSION HOSPITAL	KISUMU CENTRAL SUB COUNTY	13704	Level 4	Above 5 Years	36		Female	7578	CCC		YES	2	YES	Cough Fever Night_sweats Weight_loss		2016-02-09				1.77	72.3	YES	2010-10-27	YES	2015-12-11	LDL < 1000 Copies	YES	2016-12-13	LDL < 1000 Copies	No	Yes	Completed	2016-06-28							Every_3_Months	No		No		24_months
KISUMU	Team 8	KISUMU	AWASI MISSION HOSPITAL	KISUMU CENTRAL SUB COUNTY	13704	Level 4	Above 5 Years	52		Male	226	CCC		YES	6	YES	Cough Fever Night_sweats Weight_loss		2016-03-07				1.72	64	YES	2009-01-19	NO			YES	2016-06-22	LDL < 1000 Copies	No	Yes	Completed	2016-09-22							Above_4_months	No		No		24_months
KISUMU	Team 8	KISUMU	AWASI MISSION HOSPITAL	KISUMU CENTRAL SUB COUNTY	13704	Level 4	Above 5 Years	31		Female	00139TI	CCC		YES	3	YES	Cough Fever Night_sweats Weight_loss		2017-06-25				1.4	49	YES	2014-06-16	NO			YES	2017-07-30	LDL < 1000 Copies	No	Yes	Completed	2018-01-15							Above_4_months	No		No		12_months
KISUMU	Team 8	KISUMU	AWASI MISSION HOSPITAL	KISUMU CENTRAL SUB COUNTY	13704	Level 4	Above 5 Years	35		Male	2294	CCC		YES	8	YES	Cough Fever Night_sweats Weight_loss		2017-05-11				1.956	87	YES	2017-02-23	NO			YES	2018-01-17	LDL < 1000 Copies	No	Yes	Completed	2017-12-20							Every_2_Months	No		No		12_months
KISUMU	Team 8	KISUMU	AWASI MISSION HOSPITAL	KISUMU CENTRAL SUB COUNTY	13704	Level 4	Above 5 Years	45		Female	1259	CCC		YES	6	YES	Cough Fever Night_sweats Weight_loss		2016-01-25				1.65	50.2	YES	2014-10-13	YES	2015-05-20	LDL < 1000 Copies	YES	2016-04-18	LDL < 1000 Copies	No	Yes	Completed	2016-08-25							Above_4_months	No		No		24_months
KISUMU	Team 8	KISUMU	AWASI MISSION HOSPITAL	KISUMU CENTRAL SUB COUNTY	13704	Level 4	Above 5 Years	40		Female	2476	CCC		NO					2018-02-14				1.66	999	YES	2018-02-14	NO			YES	2018-08-06	LDL < 1000 Copies	No	Yes	Completed	2018-08-07							Above_4_months	No		No		6_months
KISUMU	Team 8	KISUMU	AWASI MISSION HOSPITAL	KISUMU CENTRAL SUB COUNTY	13704	Level 4	Above 5 Years	35		Female	1681	CCC		YES	5	YES	Cough Fever Night_sweats Weight_loss		2017-07-31				1.68	65	YES	2013-02-18	NO			YES	2018-07-20	LDL < 1000 Copies	not_documented	Yes	Completed	2018-02-01							Every_month	No		No		12_months
KISUMU	Team 8	KISUMU	AWASI MISSION HOSPITAL	KISUMU CENTRAL SUB COUNTY	13704	Level 4	Above 5 Years	27		Female	1125926606	CCC		NO					2018-02-28				1.7	62	YES	2018-02-28	NO			YES	2018-08-30	LDL < 1000 Copies	not_documented	Yes	Completed	2018-08-28							Every_month	No		not_documented		6_months
KISUMU	Team 8	KISUMU	AWASI MISSION HOSPITAL	KISUMU CENTRAL SUB COUNTY	13704	Level 4	Above 5 Years	24		Male	2247	CCC		YES	10	YES	Cough Fever Night_sweats Weight_loss		2017-01-03				1.74	53	YES	2016-11-24	NO			YES	2017-06-21	LDL < 1000 Copies	not_documented	Yes	Completed	2017-08-03							Every_month	No		No		6_months
KISUMU	Team 8	KISUMU	AWASI MISSION HOSPITAL	KISUMU CENTRAL SUB COUNTY	13704	Level 4	Above 5 Years	7		Female	7672	CCC		YES	8	YES	Cough Fever Night_sweats Weight_loss		2016-02-04				1.37	22	YES	2011-08-01	YES	2016-01-25	LDL < 1000 Copies	YES	2016-08-16	LDL < 1000 Copies	not_documented	Yes	Completed	2016-08-05							Every_month	No		No		24_months
KISUMU	Team 8	KISUMU	AWASI MISSION HOSPITAL	KISUMU CENTRAL SUB COUNTY	13704	Level 4	Above 5 Years	20		Female	2447	MCH/PMTCT		YES	2	YES	Cough Fever Night_sweats Weight_loss		2018-01-08				1.66	63	YES	2017-11-20	NO			YES	2018-04-16	LDL < 1000 Copies	not_documented	Yes	Completed	2018-05-04							Every_month	No		No		18_months
KISUMU	Team 8	KISUMU	AWASI MISSION HOSPITAL	KISUMU CENTRAL SUB COUNTY	13704	Level 4	Above 5 Years	53		Female	11347	CCC		YES	3	YES	Cough Fever Weight_loss Night_sweats		2016-08-16				1.6	57	YES	2012-07-17	YES	2015-07-14	LDL < 1000 Copies	YES	2016-09-05	LDL < 1000 Copies	not_documented	Yes	Completed	2017-03-02							Every_month	No		No		18_months
KISUMU	Team 8	KISUMU	AWASI MISSION HOSPITAL	KISUMU CENTRAL SUB COUNTY	13704	Level 4	Above 5 Years	44		Male	2542	CCC		YES	2	YES	Cough Fever Night_sweats Weight_loss		2017-02-09				1.78	58	YES	2016-07-12	NO			YES	2018-02-27	LDL < 1000 Copies	not_documented	Yes	Completed	2017-09-09							Every_month	No		No		18_months
KISUMU	Team 8	KISUMU	AWASI MISSION HOSPITAL	KISUMU CENTRAL SUB COUNTY	13704	Level 4	Above 5 Years	60		Male	2073	CCC		YES	6	YES	Cough Fever Night_sweats Weight_loss		2016-03-16				1.66	67.3	YES	2015-07-09	YES	2016-01-27	LDL < 1000 Copies	YES	2016-07-04	LDL < 1000 Copies	not_documented	Yes	Completed	2016-09-16							Every_month	No		No		24_months
KISUMU	Team 8	KISUMU	AWASI MISSION HOSPITAL	KISUMU CENTRAL SUB COUNTY	13704	Level 4	Above 5 Years	10		Male	1308	CCC		YES	10	YES	Cough Fever Night_sweats Weight_loss		2016-01-01				1.16	23	YES	2014-01-10	YES	2015-01-11	DETECTABLE > 1000 Copies	YES	2016-01-24	LDL < 1000 Copies	not_documented	Yes	Completed	2016-06-15							Every_month	No		No		24_months
KISUMU	Team 8	KISUMU	AWASI MISSION HOSPITAL	KISUMU CENTRAL SUB COUNTY	13704	Level 4	Above 5 Years	28		Female	2230	CCC		YES	8	YES	Cough Fever Night_sweats Weight_loss		2016-10-03				1.64	49	YES	2016-10-03	NO			YES	2017-05-19	LDL < 1000 Copies	not_documented	Yes	Completed	2017-04-16							Every_month	No		No		18_months
KISUMU	Team 8	KISUMU	AWASI MISSION HOSPITAL	KISUMU CENTRAL SUB COUNTY	13704	Level 4	Above 5 Years	39		Female	530	CCC		YES	6	YES	Cough Fever Night_sweats Weight_loss		2016-07-04				1.62	53.7	YES	2009-05-04	YES	2016-06-30	LDL < 1000 Copies	YES	2017-06-21	LDL < 1000 Copies	not_documented	Yes	Completed	2017-01-11							Every_2_Months	No		No		24_months
KISUMU	Team 8	KISUMU	AWASI MISSION HOSPITAL	KISUMU CENTRAL SUB COUNTY	13704	Level 4	Above 5 Years	54		Male	2204	CCC		YES	8	YES	Cough Fever Night_sweats Weight_loss		2016-11-10				1.77	58.8	YES	2015-07-26	NO			YES	2017-01-20	LDL < 1000 Copies	not_documented	Yes	Completed	2017-05-02							Every_month	No		No		18_months
KISUMU	Team 8	KISUMU	AWASI MISSION HOSPITAL	KISUMU CENTRAL SUB COUNTY	13704	Level 4	Above 5 Years	30		Female	1743	CCC		YES	4	YES	Cough Fever Night_sweats Weight_loss		2016-04-25				1.73	66	YES	2015-07-08	YES	2016-02-08	LDL < 1000 Copies	YES	2017-04-03	LDL < 1000 Copies	not_documented	Yes	Completed	2016-11-07							Every_month	No		No		24_months
KISUMU	Team 8	KISUMU	AWASI MISSION HOSPITAL	KISUMU CENTRAL SUB COUNTY	13704	Level 4	Above 5 Years	36		Male	1566	CCC		YES	7	YES	Cough Fever Night_sweats Weight_loss		2016-05-05				1.67	55	YES	2014-08-20	YES	2015-11-02	LDL < 1000 Copies	YES	2016-08-12	LDL < 1000 Copies	not_documented	Yes	Completed	2016-11-09							Every_month	No		No		24_months
KISUMU	Team 8	KISUMU	AWASI MISSION HOSPITAL	KISUMU CENTRAL SUB COUNTY	13704	Level 4	Above 5 Years	29		Female	1821	CCC		YES	7	YES	Cough Fever Night_sweats Weight_loss		2016-02-08				1.56	45	YES	2014-02-20	YES	2015-11-09	LDL < 1000 Copies	YES	2016-08-08	LDL < 1000 Copies	not_documented	Yes	Completed	2016-09-08							Every_month	No		No		24_months
KISUMU	Team 8	KISUMU	AWASI MISSION HOSPITAL	KISUMU CENTRAL SUB COUNTY	13704	Level 4	Above 5 Years	34		Male	2160	CCC		YES	8	YES	Cough Fever Night_sweats Weight_loss		2017-05-23				1.68	47	YES	2014-08-20	YES	2016-12-20	LDL < 1000 Copies	YES	2017-12-18	LDL < 1000 Copies	not_documented	Yes	Completed	2017-12-08							Every_month	No		No		12_months
KISUMU	Team 8	KISUMU	AWASI MISSION HOSPITAL	KISUMU CENTRAL SUB COUNTY	13704	Level 4	Above 5 Years	25		Female	8420	CCC		YES	9	YES	Cough Fever Night_sweats Weight_loss		2016-07-05				1.75	54	YES	2008-05-10	YES	2016-04-13	LDL < 1000 Copies	YES	2017-03-24	LDL < 1000 Copies	not_documented	Yes	Completed	2017-02-02							Every_month	No		No		24_months
KISUMU	Team 8	KISUMU	AWASI MISSION HOSPITAL	KISUMU CENTRAL SUB COUNTY	13704	Level 4	Above 5 Years	19		Female	2240	CCC		YES	6	YES	Cough Fever Night_sweats Weight_loss		2016-11-01				1.5	46	YES	2016-10-05	NO			YES	2018-04-20	DETECTABLE > 1000 Copies	not_documented	Yes	Completed	2017-04-20							Every_month	No		No		18_months
KISUMU	Team 8	KISUMU	AWASI MISSION HOSPITAL	KISUMU CENTRAL SUB COUNTY	13704	Level 4	Above 5 Years	47		Male	1864	CCC		YES	7	YES	Cough Fever Night_sweats Weight_loss		2016-01-11				1.82	94	YES	2009-05-18	NO			YES	2017-03-02	DETECTABLE > 1000 Copies	not_documented	Yes	Completed	2016-07-11							Every_month	No		No		Others
KISUMU	Team 8	KISUMU	AWASI MISSION HOSPITAL	KISUMU CENTRAL SUB COUNTY	13704	Level 4	Above 5 Years	25		Female	2415	CCC		YES	6	YES	Cough Fever Night_sweats Weight_loss		2017-09-06				1.54	41	YES	2017-08-30	NO			YES	2018-03-26	LDL < 1000 Copies	not_documented	Yes	Completed	2018-04-11							Every_month	No		No		6_months
KISUMU	Team 8	KISUMU	AWASI MISSION HOSPITAL	KISUMU CENTRAL SUB COUNTY	13704	Level 4	Above 5 Years	9		Female	2190	CCC		YES	9	YES	Cough Fever Night_sweats Weight_loss		2016-11-08				1.35	19.7	YES	2016-05-30	NO			YES	2016-12-20	LDL < 1000 Copies	not_documented	Yes	Completed	2017-05-10							Every_month	Yes	2017-09-08	No		18_months
KISUMU	Team 8	KISUMU	AWASI MISSION HOSPITAL	KISUMU CENTRAL SUB COUNTY	13704	Level 4	Above 5 Years	41		Male	2206	CCC		YES	11	YES	Fever Cough Night_sweats Weight_loss		2017-09-22				1.76	52.2	YES	2016-07-06	YES	2017-01-20	LDL < 1000 Copies	YES	2017-10-09	LDL < 1000 Copies	not_documented	Yes	Completed	2018-03-22							Every_month	No		No		12_months
KISUMU	Team 8	KISUMU	AWASI MISSION HOSPITAL	KISUMU CENTRAL SUB COUNTY	13704	Level 4	Above 5 Years	47		Male	1557	CCC		YES	7	YES	Cough Fever Night_sweats Weight_loss		2016-12-17				1.84	68	YES	2009-07-16	YES	2016-04-25	LDL < 1000 Copies	YES	2017-04-19	LDL < 1000 Copies	not_documented	Yes	Completed	2017-06-14							Every_2_Months	No		No		18_months
BARINGO	Team 10	BARINGO	BARINGO COUNTY REFERRAL HOSPITAL	BARINGO CENTRAL SUB COUNTY	14607	Level 4	Above 5 Years	16		Male	561	CCC		YES	7	YES	Cough Fever Night_sweats Weight_loss		2018-01-23				1.43	42	YES	2007-07-03	YES	2017-10-24	DETECTABLE > 1000 Copies	YES	2018-06-20	DETECTABLE > 1000 Copies	No	Yes	Completed	2018-08-15							Every_3_Months	No		No		24_months
BARINGO	Team 10	BARINGO	BARINGO COUNTY REFERRAL HOSPITAL	BARINGO CENTRAL SUB COUNTY	14607	Level 4	Above 5 Years	53		Male	1520400396	CCC		YES	7	YES	Cough Fever Night_sweats Weight_loss		2018-06-22				1.75	48	YES	2006-11-14	YES	2014-11-11	LDL < 1000 Copies	NO			No	Yes	Completed	2019-01-18							Every_3_Months	No		No		24_months
BARINGO	Team 10	BARINGO	BARINGO COUNTY REFERRAL HOSPITAL	BARINGO CENTRAL SUB COUNTY	14607	Level 4	Above 5 Years	54		Female	2593	CCC		YES	4	YES	Cough Fever Night_sweats Weight_loss		2016-02-23				1.65	88	YES	2014-02-28	NO			YES	2017-04-20	LDL < 1000 Copies	No	Yes	Completed	2016-08-18							Every_3_Months	No		No		24_months
BARINGO	Team 10	BARINGO	BARINGO COUNTY REFERRAL HOSPITAL	BARINGO CENTRAL SUB COUNTY	14607	Level 4	Above 5 Years	68		Female	268	CCC		YES	4	YES	Cough Fever Night_sweats Weight_loss		2017-01-18				1.59	40	YES	2012-05-18	YES	2016-05-12	LDL < 1000 Copies	YES	2017-07-19	LDL < 1000 Copies	No	Yes	Completed	2017-07-19							Every_3_Months	No		No		24_months
BARINGO	Team 10	BARINGO	BARINGO COUNTY REFERRAL HOSPITAL	BARINGO CENTRAL SUB COUNTY	14607	Level 4	Above 5 Years	67		Female	641	CCC		YES	3	YES	Cough Fever Night_sweats Weight_loss		2017-05-15				1.55	50	YES	2007-08-06	YES	2016-04-25	LDL < 1000 Copies	YES	2017-12-08	LDL < 1000 Copies	No	Yes	Completed	2017-08-12							Every_3_Months	No		No		24_months
BARINGO	Team 10	BARINGO	BARINGO COUNTY REFERRAL HOSPITAL	BARINGO CENTRAL SUB COUNTY	14607	Level 4	Above 5 Years	37		Female	2033	CCC		YES	4	YES	Cough Fever Night_sweats Weight_loss		2016-03-29				1.6	56	YES	2013-04-10	YES	2014-05-13	LDL < 1000 Copies	NO			No	Yes	Completed	2016-10-12							Every_3_Months	No		No		24_months
BARINGO	Team 10	BARINGO	BARINGO COUNTY REFERRAL HOSPITAL	BARINGO CENTRAL SUB COUNTY	14607	Level 4	Above 5 Years	42		Female	2468	CCC		YES	4	YES	Cough Fever Night_sweats Weight_loss		2017-01-25				1.75	98	YES	2007-03-20	YES	2014-03-12	LDL < 1000 Copies	YES	2017-04-18	LDL < 1000 Copies	No	Yes	Completed	2017-07-27							Every_3_Months	No		No		24_months
BARINGO	Team 10	BARINGO	BARINGO COUNTY REFERRAL HOSPITAL	BARINGO CENTRAL SUB COUNTY	14607	Level 4	Above 5 Years	10		Male	1856	CCC		YES	4	YES	Cough Fever Night_sweats Weight_loss		2016-03-15				1.32	28	YES	2006-11-22	NO			YES	2017-07-04	LDL < 1000 Copies	No	Yes	Completed	2016-09-07							Every_3_Months	No		No		24_months
BARINGO	Team 10	BARINGO	BARINGO COUNTY REFERRAL HOSPITAL	BARINGO CENTRAL SUB COUNTY	14607	Level 4	Above 5 Years	47		Male	1460702442	CCC		YES	5	YES	Cough Fever Night_sweats Weight_loss		2016-01-13				1.76	74	YES	2012-01-03	NO			YES	2016-02-11	LDL < 1000 Copies	No	Yes	Completed	2016-07-09							Every_3_Months	No		No		24_months
BARINGO	Team 10	BARINGO	BARINGO COUNTY REFERRAL HOSPITAL	BARINGO CENTRAL SUB COUNTY	14607	Level 4	Above 5 Years	31		Female	3267	CCC		YES	0	YES	Cough Fever Night_sweats Weight_loss		2018-06-06				1.64	57	YES	2018-03-15	NO			YES	2018-09-06	LDL < 1000 Copies	No	Yes	Completed	2018-12-04							Every_3_Months	No		No		24_months
BARINGO	Team 10	BARINGO	BARINGO COUNTY REFERRAL HOSPITAL	BARINGO CENTRAL SUB COUNTY	14607	Level 4	Above 5 Years	39		Female	1842	CCC		YES	4	YES	Cough Fever Night_sweats Weight_loss		2016-11-14				1.66	62	YES	2011-03-10	YES	2016-02-02	LDL < 1000 Copies	YES	2017-02-07	LDL < 1000 Copies	No	Yes	Completed	2017-05-11							Every_3_Months	No		No		24_months
BARINGO	Team 10	BARINGO	BARINGO COUNTY REFERRAL HOSPITAL	BARINGO CENTRAL SUB COUNTY	14607	Level 4	Above 5 Years	34		Male	2999	CCC		YES	4	YES	Cough Fever Night_sweats Weight_loss		2017-03-27				1.79	74	YES	2016-08-09	NO			YES	2018-03-14	LDL < 1000 Copies	No	Yes	Completed	2017-09-19							Every_3_Months	No		No		24_months
BARINGO	Team 10	BARINGO	BARINGO COUNTY REFERRAL HOSPITAL	BARINGO CENTRAL SUB COUNTY	14607	Level 4	Above 5 Years	7		Female	2990	CCC		YES	3	YES	Cough Fever Night_sweats Weight_loss		2018-02-19				1.14	18	YES	2016-07-11	YES	2017-02-16	LDL < 1000 Copies	NO			No	Yes	Completed	2018-08-10							Every_3_Months	No		No		24_months
BARINGO	Team 10	BARINGO	BARINGO COUNTY REFERRAL HOSPITAL	BARINGO CENTRAL SUB COUNTY	14607	Level 4	Above 5 Years	37		Female	741	CCC		YES	7	YES	Cough Fever Night_sweats Weight_loss		2017-01-12				1.53	43	YES	2009-11-10	YES	2016-08-03	DETECTABLE > 1000 Copies	YES	2017-07-12	LDL < 1000 Copies	No	Yes	Completed	2017-07-10							Every_3_Months	No		No		24_months
BARINGO	Team 10	BARINGO	BARINGO COUNTY REFERRAL HOSPITAL	BARINGO CENTRAL SUB COUNTY	14607	Level 4	Above 5 Years	54		Female	155	CCC		YES	4	YES	Cough Fever Night_sweats Weight_loss		2017-02-02				1.67	72	YES	2007-09-04	YES	2016-08-02	LDL < 1000 Copies	YES	2018-02-05	LDL < 1000 Copies	No	Yes	Completed	2017-05-05							Every_3_Months	No		No		24_months
BARINGO	Team 10	BARINGO	BARINGO COUNTY REFERRAL HOSPITAL	BARINGO CENTRAL SUB COUNTY	14607	Level 4	Above 5 Years	28		Female	3035	MCH/PMTCT		YES	9	YES	Cough Fever Night_sweats Weight_loss		2017-06-15				1.36	54	YES	2016-10-17	YES	2017-02-10	DETECTABLE > 1000 Copies	YES	2018-01-30	LDL < 1000 Copies	No	Yes	Completed	2017-12-30							Every_3_Months	No		No		24_months
BARINGO	Team 10	BARINGO	BARINGO COUNTY REFERRAL HOSPITAL	BARINGO CENTRAL SUB COUNTY	14607	Level 4	Above 5 Years	56		Female	1782	CCC		YES	4	YES	Cough Fever Night_sweats Weight_loss		2016-03-22				1.59	54	YES	2010-11-25	NO			YES	2017-04-27	LDL < 1000 Copies	No	Yes	Completed	2016-09-22							Every_3_Months	No		No		24_months
BARINGO	Team 10	BARINGO	BARINGO COUNTY REFERRAL HOSPITAL	BARINGO CENTRAL SUB COUNTY	14607	Level 4	Above 5 Years	8		Male	1259	CCC		YES	4	YES	Cough Fever Night_sweats Weight_loss		2016-10-11				1.23	21	YES	2009-03-31	YES	2016-02-06	LDL < 1000 Copies	YES	2018-10-11	LDL < 1000 Copies	No	Yes	Completed	2017-04-05							Every_3_Months	No		No		24_months
BARINGO	Team 10	BARINGO	BARINGO COUNTY REFERRAL HOSPITAL	BARINGO CENTRAL SUB COUNTY	14607	Level 4	Above 5 Years	40		Male	747	CCC		YES	5	YES	Cough Fever Night_sweats Weight_loss		2017-07-31				1.74	92	YES	2014-09-17	YES	2016-06-16	LDL < 1000 Copies	YES	2018-04-12	LDL < 1000 Copies	No	Yes	Completed	2018-02-12							Every_3_Months	No		No		24_months
BARINGO	Team 10	BARINGO	BARINGO COUNTY REFERRAL HOSPITAL	BARINGO CENTRAL SUB COUNTY	14607	Level 4	Above 5 Years	8		Male	2920	CCC		YES	4	YES	Cough Fever Weight_loss Night_sweats		2016-04-13				1.28	26	NO		NO			YES	2017-09-28	DETECTABLE > 1000 Copies	No	Yes	Completed	2016-10-25							Every_3_Months	No		No		24_months
BARINGO	Team 10	BARINGO	BARINGO COUNTY REFERRAL HOSPITAL	BARINGO CENTRAL SUB COUNTY	14607	Level 4	Above 5 Years	9		Female	1821	CCC		YES	4	YES	Cough Fever Night_sweats Weight_loss		2018-01-10				1.31	26	YES	2016-09-01	YES	2017-04-13	LDL < 1000 Copies	YES	2018-04-06	DETECTABLE > 1000 Copies	No	Yes	Completed	2018-06-07							Every_3_Months	No		No		24_months
BARINGO	Team 10	BARINGO	BARINGO COUNTY REFERRAL HOSPITAL	BARINGO CENTRAL SUB COUNTY	14607	Level 4	Above 5 Years	52		Female	1502403935	CCC		YES	4	YES	Cough Fever Night_sweats Weight_loss		2018-04-05				1.55	36	YES	2010-12-01	YES	2017-04-04	LDL < 1000 Copies	YES	2018-04-06	LDL < 1000 Copies	No	Yes	Completed	2018-10-02							Every_3_Months	No		No		24_months
BARINGO	Team 10	BARINGO	BARINGO COUNTY REFERRAL HOSPITAL	BARINGO CENTRAL SUB COUNTY	14607	Level 4	Above 5 Years	15		Female	2549	CCC		YES	4	YES	Cough Fever Night_sweats Weight_loss		2017-10-05				1.47	39	YES	2013-11-12	YES	2017-07-05	LDL < 1000 Copies	YES	2018-08-07	DETECTABLE > 1000 Copies	No	Yes	Completed	2018-04-10							Every_3_Months	No		No		24_months
BARINGO	Team 10	BARINGO	BARINGO COUNTY REFERRAL HOSPITAL	BARINGO CENTRAL SUB COUNTY	14607	Level 4	Above 5 Years	45		Female	1272	CCC		YES	7	YES	Cough Fever Night_sweats Weight_loss		2018-03-06				1.56	51	YES	2009-04-22	YES	2018-01-08	LDL < 1000 Copies	YES	2019-01-03	LDL < 1000 Copies	No	Yes	Completed	2019-03-06							Every_3_Months	No		No		24_months
BARINGO	Team 10	BARINGO	BARINGO COUNTY REFERRAL HOSPITAL	BARINGO CENTRAL SUB COUNTY	14607	Level 4	Above 5 Years	46		Male	2809	CCC		YES	3	YES	Cough Fever Night_sweats Weight_loss		2017-04-10				1.79	53	YES	2014-11-27	YES	2015-12-06	LDL < 1000 Copies	YES	2017-07-12	LDL < 1000 Copies	No	Yes	Completed	2017-08-02							Every_3_Months	No		No		24_months
BARINGO	Team 10	BARINGO	BARINGO COUNTY REFERRAL HOSPITAL	BARINGO CENTRAL SUB COUNTY	14607	Level 4	Above 5 Years	58		Male	1520401771	CCC		YES	4	YES	Cough Fever Night_sweats Weight_loss		2017-02-22				1.69	52	YES	2004-03-24	YES	2016-03-11	LDL < 1000 Copies	YES	2017-07-12	LDL < 1000 Copies	No	Yes	Completed	2017-08-22							Every_3_Months	No		No		24_months
BARINGO	Team 10	BARINGO	BARINGO COUNTY REFERRAL HOSPITAL	BARINGO CENTRAL SUB COUNTY	14607	Level 4	Above 5 Years	40		Female	2955	CCC		YES	4	YES	Cough Fever Night_sweats Weight_loss		2017-04-24				1.6	63	YES	2016-04-06	NO			YES	2017-10-24	LDL < 1000 Copies	No	Yes	Completed	2017-10-24							Every_3_Months	No		No		24_months
BARINGO	Team 10	BARINGO	BARINGO COUNTY REFERRAL HOSPITAL	BARINGO CENTRAL SUB COUNTY	14607	Level 4	Above 5 Years	54		Female	2722	CCC		YES	6	YES	Cough Fever Night_sweats Weight_loss		2017-10-04				1.55	54	YES	2016-08-29	YES	2017-10-04	LDL < 1000 Copies	YES	2018-10-16	LDL < 1000 Copies	No	Yes	Completed	2018-04-12							Every_3_Months	No		No		24_months
BARINGO	Team 10	BARINGO	BARINGO COUNTY REFERRAL HOSPITAL	BARINGO CENTRAL SUB COUNTY	14607	Level 4	Above 5 Years	32		Male	9136193	CCC		YES	4	YES	Cough Fever Night_sweats Weight_loss		2016-11-11				1.72	79	YES	2016-04-07	NO			YES	2017-09-14	LDL < 1000 Copies	No	Yes	Completed	2017-04-04							Every_3_Months	No		No		24_months
BARINGO	Team 10	BARINGO	BARINGO COUNTY REFERRAL HOSPITAL	BARINGO CENTRAL SUB COUNTY	14607	Level 4	Above 5 Years	34		Female	2047	CCC		YES	4	YES	Cough Fever Night_sweats Weight_loss		2017-02-02				1.52	56	YES	2011-10-17	YES	2016-04-28	LDL < 1000 Copies	YES	2017-05-11	LDL < 1000 Copies	No	Yes	Completed	2017-07-26							Every_3_Months	No		No		24_months
BARINGO	Team 10	BARINGO	BARINGO COUNTY REFERRAL HOSPITAL	BARINGO CENTRAL SUB COUNTY	14607	Level 4	Above 5 Years	38		Female	2000	CCC		YES	3	YES	Cough Fever Night_sweats Weight_loss		2016-12-16				1.64	77	YES	2011-09-01	YES	2014-07-24	LDL < 1000 Copies	YES	2017-07-04	LDL < 1000 Copies	No	Yes	Completed	2017-07-04							Every_3_Months	No		No		24_months
BARINGO	Team 10	BARINGO	BARINGO COUNTY REFERRAL HOSPITAL	BARINGO CENTRAL SUB COUNTY	14607	Level 4	Above 5 Years	56		Female	1520426235	CCC		YES	4	YES	Cough Fever Night_sweats Weight_loss		2017-12-05				1.6	127	YES	2011-01-18	YES	2017-02-16	LDL < 1000 Copies	YES	2018-03-13	LDL < 1000 Copies	No	Yes	Completed	2018-06-25							Every_3_Months	No		No		24_months
BARINGO	Team 10	BARINGO	BARINGO COUNTY REFERRAL HOSPITAL	BARINGO CENTRAL SUB COUNTY	14607	Level 4	Above 5 Years	48		Male	1914	CCC		YES	4	YES	Cough Fever Night_sweats Weight_loss		2016-03-04				1.75	63	YES	2015-11-12	NO			YES	2016-05-30	LDL < 1000 Copies	No	Yes	Completed	2016-08-23							Every_3_Months	No		No		24_months
BARINGO	Team 10	BARINGO	BARINGO COUNTY REFERRAL HOSPITAL	BARINGO CENTRAL SUB COUNTY	14607	Level 4	Above 5 Years	25		Female	1578800703	CCC		YES	4	YES	Cough Fever Night_sweats Weight_loss		2018-02-09				1.51	44	YES	2014-03-18	YES	2017-08-21	LDL < 1000 Copies	YES	2018-06-14	LDL < 1000 Copies	No	Yes	Completed	2018-08-09							Every_3_Months	No		No		24_months
MOMBASA	Team 1	MOMBASA	BOMU MEDICAL HOSPITAL	CHANGAMWE	11740	Level 2	Above 5 Years	16		Male	10227	CCC		YES	4	YES	Cough Fever Night_sweats Weight_loss		2016-04-28				1.68	37	YES	2006-09-22	NO			NO			not_documented	Yes	Completed	2016-10-28							less_month	No		No		Others
MOMBASA	Team 1	MOMBASA	BOMU MEDICAL HOSPITAL	CHANGAMWE	11740	Level 2	Above 5 Years	31		Female	7646	CCC		YES	5	YES	Cough Fever Night_sweats Weight_loss		2017-05-23				1.6	63	YES	2011-09-20	NO			NO			not_documented	Yes	Completed	2017-11-23							Every_month	not_documented		No		Others
MOMBASA	Team 1	MOMBASA	BOMU MEDICAL HOSPITAL	CHANGAMWE	11740	Level 2	Above 5 Years	24		Female	26236	CCC		YES	10	YES	Cough Fever Night_sweats Weight_loss		2018-01-15				1.54	58	YES	2012-09-12	NO			YES	2018-10-03	LDL < 1000 Copies	not_documented	Yes	Completed	2018-07-15							Every_month	No		No		Others
MOMBASA	Team 1	MOMBASA	BOMU MEDICAL HOSPITAL	CHANGAMWE	11740	Level 2	Above 5 Years	41		Male	27816	CCC		YES	4	YES	Cough Fever Night_sweats Weight_loss		2016-04-18				1.57	65	YES	2012-10-15	NO			NO			not_documented	Yes	Completed	2016-10-18							Every_month	No		No		Others
MOMBASA	Team 1	MOMBASA	BOMU MEDICAL HOSPITAL	CHANGAMWE	11740	Level 2	Above 5 Years	43		Female	27816	CCC		YES	0	YES	Cough Fever Night_sweats Weight_loss		2016-04-18				1.6	67	YES	2013-10-15	NO			NO			not_documented	Yes	Completed	2016-10-18							Every_month	No		No		Others
MOMBASA	Team 1	MOMBASA	BOMU MEDICAL HOSPITAL	CHANGAMWE	11740	Level 2	Above 5 Years	12		Male	11540	CCC		YES	9	NO			2017-06-19				1.57	47	YES	2010-07-28	NO			NO			not_documented	Yes	Completed	2017-12-19							Every_month	No		No		Others
MOMBASA	Team 1	MOMBASA	BOMU MEDICAL HOSPITAL	CHANGAMWE	11740	Level 2	Above 5 Years	9		Female	20108	CCC		YES	4	YES	Cough Fever Night_sweats Weight_loss		2017-06-07				1.3	21	YES	2012-07-20	NO			YES	2018-08-07	LDL < 1000 Copies	not_documented	Yes	Completed	2018-01-07							Every_month	No		No		Others
MOMBASA	Team 1	MOMBASA	BOMU MEDICAL HOSPITAL	CHANGAMWE	11740	Level 2	Above 5 Years	48		Female	28678	CCC		YES	9	YES	Cough Fever Night_sweats Weight_loss		2017-05-30				1.7	65	YES	2015-04-15	NO			NO			not_documented	Yes	Completed	2017-11-30							Every_month	No		No		Others
MOMBASA	Team 1	MOMBASA	BOMU MEDICAL HOSPITAL	CHANGAMWE	11740	Level 2	Above 5 Years	27		Female	28113	CCC		YES	8	YES	Cough Fever Night_sweats Weight_loss		2017-01-16				1.5	40	YES	2014-01-03	NO			NO			not_documented	Yes	Completed	2017-07-16							Every_month	No		No		Others
MOMBASA	Team 1	MOMBASA	BOMU MEDICAL HOSPITAL	CHANGAMWE	11740	Level 2	Above 5 Years	29		Female	27208	CCC		YES	6	YES	Cough Fever Night_sweats Weight_loss		2017-01-16				1.5	64	YES	2013-05-07	YES	2016-06-27	LDL < 1000 Copies	NO			not_documented	Yes	Completed	2017-07-16							Every_month	No		No		Others
MOMBASA	Team 1	MOMBASA	BOMU MEDICAL HOSPITAL	CHANGAMWE	11740	Level 2	Above 5 Years	28		Female	15844	CCC		YES	7	YES	Fever Cough Weight_loss Night_sweats		2017-03-15				1.5	42	YES	2010-07-26	YES	2016-04-29	LDL < 1000 Copies	YES	2018-07-18	LDL < 1000 Copies	not_documented	Yes	Completed	2017-09-15							Every_month	No		No		Others
MOMBASA	Team 1	MOMBASA	BOMU MEDICAL HOSPITAL	CHANGAMWE	11740	Level 2	Above 5 Years	40		Female	14066	CCC		YES	5	YES	Cough Fever Night_sweats Weight_loss		2017-04-20				1.6	60	YES	2010-05-10	NO			NO			not_documented	Yes	Completed	2017-10-20							Every_month	No		No		Others
MOMBASA	Team 1	MOMBASA	BOMU MEDICAL HOSPITAL	CHANGAMWE	11740	Level 2	Above 5 Years	16		Female	10171	CCC		YES	6	YES	Cough Fever Night_sweats Weight_loss		2017-07-14				1.6	46	YES	2008-12-18	NO			YES	2019-01-02	DETECTABLE > 1000 Copies	not_documented	Yes	Completed	2018-01-15							Every_month	No		No		Others
MOMBASA	Team 1	MOMBASA	BOMU MEDICAL HOSPITAL	CHANGAMWE	11740	Level 2	Above 5 Years	12		Male	24000	CCC		YES	4	YES	Cough Fever Night_sweats Weight_loss		2017-05-29				1.4	32	YES	2011-09-06	NO			NO			not_documented	Yes	Completed	2017-11-29							Every_month	No		No		Others
MOMBASA	Team 1	MOMBASA	BOMU MEDICAL HOSPITAL	CHANGAMWE	11740	Level 2	Above 5 Years	18		Male	10288	CCC		YES	5	YES	Cough Fever Night_sweats Weight_loss		2017-08-01				1.6	55	YES	2017-01-02	YES	2017-07-05	LDL < 1000 Copies	NO			not_documented	Yes	Completed	2018-02-01							Every_month	No		No		Others
MOMBASA	Team 1	MOMBASA	BOMU MEDICAL HOSPITAL	CHANGAMWE	11740	Level 2	Above 5 Years	30		Female	26128	CCC		YES	0	YES	Cough Fever Night_sweats Weight_loss		2016-03-01				1.5	43	YES	2012-12-07	NO			NO			not_documented	Yes	Completed	2016-09-01							Every_month	No		No		Others
MOMBASA	Team 1	MOMBASA	BOMU MEDICAL HOSPITAL	CHANGAMWE	11740	Level 2	Below 5 Years		4	Female	11301	CCC		YES	0	YES	Cough Fever Night_sweats Weight_loss		2016-01-14	1.3	14	999			YES	2012-03-08	NO			YES	2018-08-13	LDL < 1000 Copies	not_documented	Yes	Completed	2016-07-14							Every_month	No		No		Others
MOMBASA	Team 1	MOMBASA	BOMU MEDICAL HOSPITAL	CHANGAMWE	11740	Level 2	Above 5 Years	13		Male	11576	CCC		YES	4	YES	Cough Fever Night_sweats Weight_loss		2017-06-16				1.3	28	YES	2011-06-06	NO			NO			not_documented	Yes	Completed	2017-12-16							Every_month	No		No		Others
MOMBASA	Team 1	MOMBASA	BOMU MEDICAL HOSPITAL	CHANGAMWE	11740	Level 2	Above 5 Years	17		Male	10015	CCC		YES	7	YES	Cough Fever Night_sweats Weight_loss		2016-02-29				1.7	60	YES	2008-04-18	YES	2015-09-03	LDL < 1000 Copies	NO			not_documented	Yes	Completed	2016-08-29							Every_month	No		No		Others
MOMBASA	Team 1	MOMBASA	BOMU MEDICAL HOSPITAL	CHANGAMWE	11740	Level 2	Above 5 Years	12		Male	20161	CCC		YES	0	YES	Fever Cough Night_sweats Weight_loss		2016-03-10				1.6	28	YES	2014-12-06	YES	2015-07-15	LDL < 1000 Copies	YES	2018-02-07	LDL < 1000 Copies	not_documented	Yes	Completed	2016-09-10							Every_month	No		No		Others
MOMBASA	Team 1	MOMBASA	BOMU MEDICAL HOSPITAL	CHANGAMWE	11740	Level 2	Above 5 Years	7		Male	11258	CCC		YES	3	YES	Cough Fever Night_sweats Weight_loss		2017-03-15				1.3	17	YES	2012-09-28	NO			YES	2018-09-26	LDL < 1000 Copies	not_documented	Yes	Completed	2017-09-15							Every_month	No		No		Others
MOMBASA	Team 1	MOMBASA	BOMU MEDICAL HOSPITAL	CHANGAMWE	11740	Level 2	Above 5 Years	36		Female	30033	CCC		YES	9	YES	Cough Fever Night_sweats Weight_loss		2017-06-30				1.6	55	YES	2017-02-21	NO			NO			not_documented	Yes	Completed	2017-12-30							Every_month	No		No		Others
MOMBASA	Team 1	MOMBASA	BOMU MEDICAL HOSPITAL	CHANGAMWE	11740	Level 2	Above 5 Years	11		Female	20999	CCC		YES	6	YES	Fever Cough Night_sweats Weight_loss		2017-01-09				1.5	45	YES	2009-06-30	NO			NO			not_documented	Yes	Completed	2017-07-09							Every_month	No		No		Others
MOMBASA	Team 1	MOMBASA	BOMU MEDICAL HOSPITAL	CHANGAMWE	11740	Level 2	Above 5 Years	40		Female	16718	CCC		YES	2	YES	Cough Fever Night_sweats Weight_loss		2018-04-28				1.5	74	YES	2010-12-14	NO			YES	2019-02-14	LDL < 1000 Copies	not_documented	Yes	Completed	2018-10-28							Every_month	No		No		Others
MOMBASA	Team 1	MOMBASA	BOMU MEDICAL HOSPITAL	CHANGAMWE	11740	Level 2	Above 5 Years	40		Female	5960	CCC		YES	5	YES	Cough Fever Night_sweats Weight_loss		2016-03-24				1.5	73	YES	2014-03-13	YES	2015-10-08	LDL < 1000 Copies	YES	2017-11-20	LDL < 1000 Copies	not_documented	Yes	Completed	2016-09-24							Every_month	No		No		Others
MOMBASA	Team 1	MOMBASA	BOMU MEDICAL HOSPITAL	CHANGAMWE	11740	Level 2	Above 5 Years	42		Male	29911	CCC		YES	0	YES	Cough Fever Night_sweats Weight_loss		2016-02-08				1.7	101	NO		NO			YES	2018-04-20	LDL < 1000 Copies	not_documented	Yes	Completed	2016-08-08							Every_month	not_documented		No		Others
MOMBASA	Team 1	MOMBASA	BOMU MEDICAL HOSPITAL	CHANGAMWE	11740	Level 2	Above 5 Years	68		Female	28339	CCC		YES	5	YES	Fever Cough Night_sweats Weight_loss		2016-03-04				1.6	77	YES	2014-12-04	YES	2015-08-06	LDL < 1000 Copies	NO			not_documented	Yes	Completed	2016-09-04							Every_month	No		No		Others
MOMBASA	Team 1	MOMBASA	BOMU MEDICAL HOSPITAL	CHANGAMWE	11740	Level 2	Above 5 Years	41		Female	6252	CCC		YES	2	YES	Cough Fever Night_sweats Weight_loss		2016-02-29				1.6	73	YES	2014-07-18	NO			YES	2017-03-12	LDL < 1000 Copies	not_documented	Yes	Completed	2016-08-29							Every_month	No		No		Others
BUNGOMA	Team 7	BUNGOMA	BUNGOMA COUNTY REFERRAL HOSPITAL	KANDUYI SUB COUNTY	15828	Level 3	Above 5 Years	38		Male	4230	CCC		YES	5	YES	Cough Fever Night_sweats Weight_loss		2017-04-04				1.73	64	YES	2010-09-27	NO			YES	2018-09-03	LDL < 1000 Copies	not_documented	Yes	Completed	2017-10-12							less_month	No		No		Others
BUNGOMA	Team 7	BUNGOMA	BUNGOMA COUNTY REFERRAL HOSPITAL	KANDUYI SUB COUNTY	15828	Level 3	Above 5 Years	24		Female	7467	CCC		YES	5	NO			2017-05-10				1.6	42	YES	2016-01-27	YES	2016-06-06	LDL < 1000 Copies	YES	2017-06-13	LDL < 1000 Copies	not_documented	Yes	Completed	2017-10-20							Every_month	No		No		Others
BUNGOMA	Team 7	BUNGOMA	BUNGOMA COUNTY REFERRAL HOSPITAL	KANDUYI SUB COUNTY	15828	Level 3	Above 5 Years	31		Male	3249	CCC		YES	11	NO			2017-04-05				1.7	63.5	YES	2016-03-06	NO			YES	2018-07-10	LDL < 1000 Copies	not_documented	Yes	Completed	2017-10-30							less_month	No		No		Others
BUNGOMA	Team 7	BUNGOMA	BUNGOMA COUNTY REFERRAL HOSPITAL	KANDUYI SUB COUNTY	15828	Level 3	Above 5 Years	36		Female	4095	CCC		YES	4	YES	Cough Fever Night_sweats Weight_loss		2017-03-27				1.65	66	YES	2011-07-06	NO			NO			not_documented	Yes	Completed	2017-09-03							Every_2_Months	No		No		Others
BUNGOMA	Team 7	BUNGOMA	BUNGOMA COUNTY REFERRAL HOSPITAL	KANDUYI SUB COUNTY	15828	Level 3	Above 5 Years	32		Female	3728	CCC		YES	5	YES	Cough Fever Night_sweats Weight_loss		2017-03-22				1.6	93	YES	2010-03-23	NO			YES	2017-04-11	LDL < 1000 Copies	not_documented	Yes	Completed	2017-09-29							less_month	No		No		Others
BUNGOMA	Team 7	BUNGOMA	BUNGOMA COUNTY REFERRAL HOSPITAL	KANDUYI SUB COUNTY	15828	Level 3	Above 5 Years	51		Female	2286	CCC		YES	4	NO			2015-12-17				1.55	67.5	YES	2013-01-16	NO			NO			not_documented	Yes	Completed	2016-06-29							less_month	No		No		Others
BUNGOMA	Team 7	BUNGOMA	BUNGOMA COUNTY REFERRAL HOSPITAL	KANDUYI SUB COUNTY	15828	Level 3	Above 5 Years	44		Male	2169	CCC		YES	2	NO			2017-03-14				1.75	59	YES	2009-05-25	NO			NO			not_documented	Yes	Completed	2017-09-14							less_month	No		No		Others
BUNGOMA	Team 7	BUNGOMA	BUNGOMA COUNTY REFERRAL HOSPITAL	KANDUYI SUB COUNTY	15828	Level 3	Above 5 Years	47		Female	5927	CCC		YES	1	NO			2017-03-13				1.6	65	YES	2014-09-17	NO			NO			not_documented	Yes	Completed	2017-09-29							Every_2_Months	No		No		Others
BUNGOMA	Team 7	BUNGOMA	BUNGOMA COUNTY REFERRAL HOSPITAL	KANDUYI SUB COUNTY	15828	Level 3	Above 5 Years	22		Male	7643	CCC		YES	3	YES	Cough Fever Night_sweats Weight_loss		2017-05-31				1.85	70	YES	2016-07-05	NO			NO			not_documented	Yes	Completed	2017-11-03							Every_month	No		No		Others
BUNGOMA	Team 7	BUNGOMA	BUNGOMA COUNTY REFERRAL HOSPITAL	KANDUYI SUB COUNTY	15828	Level 3	Above 5 Years	25		Female	5930	CCC		YES	4	YES	Cough Night_sweats Weight_loss Fever		2017-01-31				1.65	65	YES	2013-03-18	YES	2016-06-14	LDL < 1000 Copies	NO			not_documented	Yes	Completed	2017-07-24							Every_month	No		No		Others
BUNGOMA	Team 7	BUNGOMA	BUNGOMA COUNTY REFERRAL HOSPITAL	KANDUYI SUB COUNTY	15828	Level 3	Above 5 Years	40		Male	6530	CCC		YES	4	YES	Cough Fever Night_sweats Weight_loss		2017-05-18				1.8	66	YES	2014-09-16	YES	2016-09-16	LDL < 1000 Copies	YES	2018-07-11	LDL < 1000 Copies	not_documented	Yes	Completed	2017-11-23							less_month	No		No		Others
BUNGOMA	Team 7	BUNGOMA	BUNGOMA COUNTY REFERRAL HOSPITAL	KANDUYI SUB COUNTY	15828	Level 3	Above 5 Years	7		Male	2468	CCC		YES	12	YES	Fever Cough Night_sweats Weight_loss Failure_to_thrive		2017-05-03				0.114	18	YES	2013-03-06	YES	2016-05-16	DETECTABLE > 1000 Copies	NO			not_documented	Yes	Completed	2017-11-16							less_month	No		No		Others
BUNGOMA	Team 7	BUNGOMA	BUNGOMA COUNTY REFERRAL HOSPITAL	KANDUYI SUB COUNTY	15828	Level 3	Above 5 Years	47		Female	6003	CCC		YES	4	YES	Cough Fever Night_sweats Weight_loss		2017-04-18				1.48	46	YES	2013-05-16	NO			NO			not_documented	Yes	Completed	2017-10-20							less_month	No		No		Others
BUNGOMA	Team 7	BUNGOMA	BUNGOMA COUNTY REFERRAL HOSPITAL	KANDUYI SUB COUNTY	15828	Level 3	Above 5 Years	36		Female	4163	CCC		YES	3	YES	Cough Fever Night_sweats Weight_loss		2015-12-14				1.61	58	YES	2010-09-02	NO			YES	2016-07-28	LDL < 1000 Copies	not_documented	Yes	Completed	2016-07-15							Every_month	No		No		Others
BUNGOMA	Team 7	BUNGOMA	BUNGOMA COUNTY REFERRAL HOSPITAL	KANDUYI SUB COUNTY	15828	Level 3	Above 5 Years	19		Male	7271	CCC		YES	4	YES	Cough Fever Night_sweats Weight_loss		2017-03-02				1.66	61	YES	2017-01-04	NO			NO			not_documented	Yes	Completed	2017-09-24							Every_month	No		No		Others
BUNGOMA	Team 7	BUNGOMA	BUNGOMA COUNTY REFERRAL HOSPITAL	KANDUYI SUB COUNTY	15828	Level 3	Above 5 Years	26		Male	6453	CCC		YES	2	YES	Cough Fever Night_sweats Weight_loss		2017-04-25				1.78	59	YES	2014-03-19	NO			NO			not_documented	Yes	Completed	2017-10-23							less_month	No		No		Others
BUNGOMA	Team 7	BUNGOMA	BUNGOMA COUNTY REFERRAL HOSPITAL	KANDUYI SUB COUNTY	15828	Level 3	Above 5 Years	28		Female	7464	CCC		YES	2	NO			2017-05-23				1.55	45	YES	2016-01-29	YES	2016-10-27	LDL < 1000 Copies	NO			not_documented	Yes	Completed	2017-11-28							less_month	No		No		Others
BUNGOMA	Team 7	BUNGOMA	BUNGOMA COUNTY REFERRAL HOSPITAL	KANDUYI SUB COUNTY	15828	Level 3	Below 5 Years		24	Male	6620	CCC		YES	9	YES	Cough Fever Weight_loss Lethargy Failure_to_thrive		2017-11-15	1.1	19	999			YES	2014-07-31	NO			NO			not_documented	Yes	Completed	2018-05-24							Above_4_months	No		No		Others
BUNGOMA	Team 7	BUNGOMA	BUNGOMA COUNTY REFERRAL HOSPITAL	KANDUYI SUB COUNTY	15828	Level 3	Above 5 Years	76		Male	7918	CCC		YES	8	YES	Fever Cough Night_sweats Weight_loss		2017-04-13				1.7	47	YES	2017-03-30	NO			YES	2017-10-04	LDL < 1000 Copies	not_documented	Yes	Completed	2017-10-21							Every_month	No		No		Others
BUNGOMA	Team 7	BUNGOMA	BUNGOMA COUNTY REFERRAL HOSPITAL	KANDUYI SUB COUNTY	15828	Level 3	Above 5 Years	24		Female	7467	CCC		YES	4	NO			2017-04-10				1.6	67	YES	2016-01-27	NO			YES	2017-07-19	LDL < 1000 Copies	not_documented	Yes	Completed	2017-10-10							Every_month	No		No		Others
BUNGOMA	Team 7	BUNGOMA	BUNGOMA COUNTY REFERRAL HOSPITAL	KANDUYI SUB COUNTY	15828	Level 3	Above 5 Years	50		Female	5243	CCC		YES	4	YES	Cough Fever Weight_loss Night_sweats		2017-07-24				1.67	52.5	YES	2011-10-26	NO			NO			not_documented	Yes	Completed	2018-01-20							Every_month	No		No		Others
BUNGOMA	Team 7	BUNGOMA	BUNGOMA COUNTY REFERRAL HOSPITAL	KANDUYI SUB COUNTY	15828	Level 3	Above 5 Years	31		Male	3249	CCC		YES	10	YES	Cough Fever Night_sweats Weight_loss		2015-12-12				1.7	63.5	YES	2012-03-19	NO			NO			not_documented	Yes	Completed	2017-10-29							Every_3_Months	No		No		Others
BUNGOMA	Team 7	BUNGOMA	BUNGOMA COUNTY REFERRAL HOSPITAL	KANDUYI SUB COUNTY	15828	Level 3	Above 5 Years	32		Female	7491	CCC		YES	2	YES	Cough Fever Night_sweats Weight_loss		2017-07-03				1.61	58	YES	2017-04-10	NO			NO			not_documented	Yes	Completed	2018-02-19							less_month	No		No		Others
BUNGOMA	Team 7	BUNGOMA	BUNGOMA COUNTY REFERRAL HOSPITAL	KANDUYI SUB COUNTY	15828	Level 3	Above 5 Years	31		Female	966	CCC		NO					2017-07-04				1.58	57	YES	2011-04-07	YES	2016-11-01	LDL < 1000 Copies	YES	2018-03-13	LDL < 1000 Copies	not_documented	Yes	Completed	2018-02-13							less_month	No		No		Others
BUNGOMA	Team 7	BUNGOMA	BUNGOMA COUNTY REFERRAL HOSPITAL	KANDUYI SUB COUNTY	15828	Level 3	Above 5 Years	39		Female	5767	CCC		YES	3	NO			2017-07-10				1.69	53	YES	2016-08-23	NO			YES	2018-07-30	LDL < 1000 Copies	not_documented	Yes	Completed	2018-02-28							Every_month	No		No		Others
BUNGOMA	Team 7	BUNGOMA	BUNGOMA COUNTY REFERRAL HOSPITAL	KANDUYI SUB COUNTY	15828	Level 3	Above 5 Years	49		Female	533	CCC		YES	1	NO			2017-07-12				1.7	52	YES	2006-05-25	NO			YES	2018-07-18	LDL < 1000 Copies	not_documented	Yes	Completed	2018-02-28							less_month	No		No		Others
BUNGOMA	Team 7	BUNGOMA	BUNGOMA COUNTY REFERRAL HOSPITAL	KANDUYI SUB COUNTY	15828	Level 3	Above 5 Years	30		Female	1059	CCC		YES	2	NO			2017-07-07				1.6	59	YES	2008-03-19	NO			NO			not_documented	Yes	Completed	2018-02-28							less_month	No		No		Others
BUNGOMA	Team 7	BUNGOMA	BUNGOMA COUNTY REFERRAL HOSPITAL	KANDUYI SUB COUNTY	15828	Level 3	Above 5 Years	21		Female	5294	CCC		NO					2017-07-27				1.62	73	YES	2012-01-09	NO			YES	2018-08-02	LDL < 1000 Copies	not_documented	Yes	Completed	2018-02-28							less_month	No		No		Others
BUNGOMA	Team 7	BUNGOMA	BUNGOMA COUNTY REFERRAL HOSPITAL	KANDUYI SUB COUNTY	15828	Level 3	Above 5 Years	39		Male	TI.0247	CCC		YES	2	NO			2017-09-05				1.76	66	YES	2016-01-27	NO			YES	2018-05-22	LDL < 1000 Copies	not_documented	Yes	Completed	2018-03-06							less_month	No		No		Others
UASIN_GISHU	Team 10	UASIN_GISHU	BURNT FOREST SUB COUNTY REFERRAL HOSPITAL	AINABKOI SUB COUNTY	16347	Level 3	Above 5 Years	22		Female	4476	MCH/PMTCT		YES	3	YES	Cough Fever Night_sweats Weight_loss		2015-11-02				999	46	YES	2015-10-30	YES	2015-09-04	LDL < 1000 Copies	YES	2017-06-04	LDL < 1000 Copies	not_documented	Yes	Completed	2016-06-13							Every_month	No		No		6_months
UASIN_GISHU	Team 10	UASIN_GISHU	BURNT FOREST SUB COUNTY REFERRAL HOSPITAL	AINABKOI SUB COUNTY	16347	Level 3	Above 5 Years	32		Female	608	MCH/PMTCT		YES	5	YES	Cough Fever Night_sweats Weight_loss		2016-05-27				999	77	YES	2016-01-04	YES	2016-03-01	LDL < 1000 Copies	YES	2019-01-05	LDL < 1000 Copies	not_documented	Yes	Completed	2017-01-23							Every_month	No		No		6_months
UASIN_GISHU	Team 10	UASIN_GISHU	BURNT FOREST SUB COUNTY REFERRAL HOSPITAL	AINABKOI SUB COUNTY	16347	Level 3	Above 5 Years	32		Female	576	MCH/PMTCT		YES	4	YES	Cough Fever Night_sweats Weight_loss		2017-07-13				999	50	YES	2017-02-04	YES	2017-01-02	DETECTABLE > 1000 Copies	YES	2018-09-01	LDL < 1000 Copies	not_documented	Yes	Completed	2017-12-12							Every_month	No		No		6_months
UASIN_GISHU	Team 10	UASIN_GISHU	BURNT FOREST SUB COUNTY REFERRAL HOSPITAL	AINABKOI SUB COUNTY	16347	Level 3	Above 5 Years	40		Female	865	CCC		YES	2	YES	Cough Fever Night_sweats Weight_loss		2015-07-02				999	67	YES	2015-03-01	NO			NO			not_documented	Yes	Completed	2017-03-07							Every_month	No		No		6_months
UASIN_GISHU	Team 10	UASIN_GISHU	BURNT FOREST SUB COUNTY REFERRAL HOSPITAL	AINABKOI SUB COUNTY	16347	Level 3	Above 5 Years	40		Female	4480	CCC		YES	3	YES	Cough Fever Night_sweats Weight_loss		2015-07-04				999	46	YES	2014-01-16	NO			YES	2018-09-05	LDL < 1000 Copies	not_documented	Yes	Completed	2016-03-16							Every_month	No		No		6_months
UASIN_GISHU	Team 10	UASIN_GISHU	BURNT FOREST SUB COUNTY REFERRAL HOSPITAL	AINABKOI SUB COUNTY	16347	Level 3	Above 5 Years	65		Male	3488	CCC		YES	2	YES	Cough Fever Night_sweats Weight_loss		2015-12-01				1.69	74	YES	2010-06-28	NO			YES	2017-11-23	LDL < 1000 Copies	not_documented	Yes	Completed	2016-05-04							Every_month	No		No		6_months
UASIN_GISHU	Team 10	UASIN_GISHU	BURNT FOREST SUB COUNTY REFERRAL HOSPITAL	AINABKOI SUB COUNTY	16347	Level 3	Above 5 Years	27		Female	3948	CCC		YES	1	YES	Cough Fever Night_sweats Weight_loss		2015-12-10				1.63	83	YES	2011-09-16	NO			YES	2018-03-04	LDL < 1000 Copies	not_documented	Yes	Completed	2016-06-04							Every_month	No		No		6_months
UASIN_GISHU	Team 10	UASIN_GISHU	BURNT FOREST SUB COUNTY REFERRAL HOSPITAL	AINABKOI SUB COUNTY	16347	Level 3	Above 5 Years	49		Female	4268	CCC		YES	3	YES	Cough Fever Night_sweats Weight_loss		2016-01-02				1.58	63	YES	2012-08-14	YES	2015-08-31	LDL < 1000 Copies	YES	2018-04-10	LDL < 1000 Copies	not_documented	Yes	Completed	2016-06-30							Every_month	No		No		6_months
UASIN_GISHU	Team 10	UASIN_GISHU	BURNT FOREST SUB COUNTY REFERRAL HOSPITAL	AINABKOI SUB COUNTY	16347	Level 3	Above 5 Years	37		Male	16616	CCC		YES	3	YES	Cough Fever Night_sweats Weight_loss		2016-02-04				1.72	65	YES	2007-02-08	NO			YES	2017-01-22	LDL < 1000 Copies	not_documented	Yes	Completed	2016-08-10							Every_month	No		No		6_months
UASIN_GISHU	Team 10	UASIN_GISHU	BURNT FOREST SUB COUNTY REFERRAL HOSPITAL	AINABKOI SUB COUNTY	16347	Level 3	Above 5 Years	36		Female	4856	CCC		YES	3	YES	Cough Fever Night_sweats Weight_loss		2016-02-02				1.65	57	YES	2015-08-27	NO			YES	2018-09-07	LDL < 1000 Copies	not_documented	Yes	Completed	2016-08-10							Every_month	No		No		6_months
UASIN_GISHU	Team 10	UASIN_GISHU	BURNT FOREST SUB COUNTY REFERRAL HOSPITAL	AINABKOI SUB COUNTY	16347	Level 3	Above 5 Years	24		Female	2535	CCC		YES	1	YES	Cough Fever Night_sweats Weight_loss		2016-02-15				1.75	67	YES	2010-08-26	YES	2015-08-05	LDL < 1000 Copies	YES	2018-09-20	LDL < 1000 Copies	not_documented	Yes	Completed	2016-09-09							Every_month	No		No		6_months
UASIN_GISHU	Team 10	UASIN_GISHU	BURNT FOREST SUB COUNTY REFERRAL HOSPITAL	AINABKOI SUB COUNTY	16347	Level 3	Above 5 Years	38		Female	3803	CCC		YES	2	YES	Cough Fever Night_sweats Weight_loss		2016-02-24				1.77	60	YES	2011-04-04	NO			YES	2018-05-06	LDL < 1000 Copies	not_documented	Yes	Completed	2016-09-28							Every_month	No		No		12_months
UASIN_GISHU	Team 10	UASIN_GISHU	BURNT FOREST SUB COUNTY REFERRAL HOSPITAL	AINABKOI SUB COUNTY	16347	Level 3	Above 5 Years	40		Female	661	CCC		YES	0	YES	Cough Fever Night_sweats Weight_loss		2016-03-03				1.65	85	YES	2008-03-03	NO			YES	2018-08-22	LDL < 1000 Copies	not_documented	Yes	Completed	2016-09-07							Every_month	No		No		6_months
UASIN_GISHU	Team 10	UASIN_GISHU	BURNT FOREST SUB COUNTY REFERRAL HOSPITAL	AINABKOI SUB COUNTY	16347	Level 3	Above 5 Years	50		Female	269	CCC		YES	3	YES	Cough Fever Night_sweats Weight_loss		2016-05-08				1.62	55	YES	2007-04-04	NO			YES	2018-04-03	LDL < 1000 Copies	not_documented	Yes	Completed	2016-12-02							Every_month	No		No		6_months
UASIN_GISHU	Team 10	UASIN_GISHU	BURNT FOREST SUB COUNTY REFERRAL HOSPITAL	AINABKOI SUB COUNTY	16347	Level 3	Above 5 Years	43		Female	37	CCC		YES	3	NO			2016-03-10				1.67	66	YES	2004-07-04	NO			YES	2018-07-27	LDL < 1000 Copies	not_documented	Yes	Completed	2016-10-06							Every_month	No		No		6_months
UASIN_GISHU	Team 10	UASIN_GISHU	BURNT FOREST SUB COUNTY REFERRAL HOSPITAL	AINABKOI SUB COUNTY	16347	Level 3	Above 5 Years	27		Female	4599	CCC		YES	3	YES	Cough Fever Night_sweats Weight_loss		2016-03-15				1.55	56	YES	2014-02-26	NO			YES	2019-03-05	LDL < 1000 Copies	not_documented	Yes	Completed	2016-09-07							Every_month	No		No		6_months
UASIN_GISHU	Team 10	UASIN_GISHU	BURNT FOREST SUB COUNTY REFERRAL HOSPITAL	AINABKOI SUB COUNTY	16347	Level 3	Above 5 Years	50		Male	3463	CCC		YES	3	YES	Cough Fever Night_sweats Weight_loss		2016-03-15				1.88	51	YES	2011-08-11	NO			YES	2019-01-21	LDL < 1000 Copies	not_documented	Yes	Completed	2016-09-13							Every_month	No		No		6_months
UASIN_GISHU	Team 10	UASIN_GISHU	BURNT FOREST SUB COUNTY REFERRAL HOSPITAL	AINABKOI SUB COUNTY	16347	Level 3	Above 5 Years	37		Male	3167	CCC		YES	2	YES	Cough Fever Night_sweats Weight_loss		2016-03-22				1.74	63	YES	2015-01-05	NO			YES	2018-08-22	LDL < 1000 Copies	not_documented	Yes	Completed	2016-09-30							Every_month	No		No		6_months
UASIN_GISHU	Team 10	UASIN_GISHU	BURNT FOREST SUB COUNTY REFERRAL HOSPITAL	AINABKOI SUB COUNTY	16347	Level 3	Above 5 Years	33		Male	836	CCC		YES	2	YES	Cough Fever Night_sweats Weight_loss		2016-04-04				1.56	63	YES	2014-03-01	NO			YES	2018-01-05	LDL < 1000 Copies	not_documented	Yes	Completed	2016-10-03							Every_month	No		No		6_months
UASIN_GISHU	Team 10	UASIN_GISHU	BURNT FOREST SUB COUNTY REFERRAL HOSPITAL	AINABKOI SUB COUNTY	16347	Level 3	Above 5 Years	28		Female	2504	CCC		YES	3	YES	Cough Night_sweats Weight_loss Fever		2018-05-10				1.65	58	YES	2016-11-01	NO			YES	2019-03-05	LDL < 1000 Copies	not_documented	Yes	Completed	2018-11-12							Every_month	No		No		6_months
UASIN_GISHU	Team 10	UASIN_GISHU	BURNT FOREST SUB COUNTY REFERRAL HOSPITAL	AINABKOI SUB COUNTY	16347	Level 3	Above 5 Years	28		Female	843	CCC		YES	3	YES	Cough Fever Night_sweats Weight_loss		2016-10-25				1.74	47	NO		NO			YES	2018-08-05	LDL < 1000 Copies	not_documented	Yes	Completed	2017-04-28							Every_month	No		No		6_months
UASIN_GISHU	Team 10	UASIN_GISHU	BURNT FOREST SUB COUNTY REFERRAL HOSPITAL	AINABKOI SUB COUNTY	16347	Level 3	Above 5 Years	55		Male	1337	CCC		YES	3	YES	Cough Fever Night_sweats Weight_loss		2016-11-10				1.7	89	YES	2015-02-03	NO			YES	2018-08-05	LDL < 1000 Copies	not_documented	Yes	Completed	2017-05-27							Every_month	No		No		6_months
UASIN_GISHU	Team 10	UASIN_GISHU	BURNT FOREST SUB COUNTY REFERRAL HOSPITAL	AINABKOI SUB COUNTY	16347	Level 3	Above 5 Years	28		Female	3134	CCC		YES	3	YES	Cough Fever Night_sweats Weight_loss		2018-06-18				1.68	67	YES	2012-01-03	NO			YES	2018-09-18	LDL < 1000 Copies	not_documented	Yes	Completed	2019-01-05							Every_month	No		No		6_months
UASIN_GISHU	Team 10	UASIN_GISHU	BURNT FOREST SUB COUNTY REFERRAL HOSPITAL	AINABKOI SUB COUNTY	16347	Level 3	Above 5 Years	43		Female	1048	CCC		YES	3	YES	Cough Fever Night_sweats Weight_loss		2018-02-05				1.58	68	YES	2006-05-03	NO			YES	2019-01-22	LDL < 1000 Copies	not_documented	Yes	Completed	2018-08-10							Every_month	No		No		6_months
UASIN_GISHU	Team 10	UASIN_GISHU	BURNT FOREST SUB COUNTY REFERRAL HOSPITAL	AINABKOI SUB COUNTY	16347	Level 3	Above 5 Years	33		Female	4087	CCC		YES	3	YES	Cough Fever Night_sweats Weight_loss		2018-06-08				1.64	58	YES	2012-02-15	NO			YES	2019-02-14	LDL < 1000 Copies	not_documented	Yes	Completed	2018-12-10							Every_month	No		No		6_months
UASIN_GISHU	Team 10	UASIN_GISHU	BURNT FOREST SUB COUNTY REFERRAL HOSPITAL	AINABKOI SUB COUNTY	16347	Level 3	Above 5 Years	38		Female	3041	CCC		YES	4	YES	Cough Fever Night_sweats Weight_loss		2018-03-04				1.68	69	YES	2016-01-16	NO			YES	2018-08-11	LDL < 1000 Copies	not_documented	Yes	Completed	2018-09-08							Every_month	No		No		6_months
UASIN_GISHU	Team 10	UASIN_GISHU	BURNT FOREST SUB COUNTY REFERRAL HOSPITAL	AINABKOI SUB COUNTY	16347	Level 3	Above 5 Years	45		Male	26661	CCC		YES	3	YES	Cough Fever Night_sweats Weight_loss		2018-02-04				1.63	72	YES	2016-03-01	NO			YES	2018-09-11	LDL < 1000 Copies	not_documented	Yes	Completed	2018-08-09							Every_month	No		No		6_months
UASIN_GISHU	Team 10	UASIN_GISHU	BURNT FOREST SUB COUNTY REFERRAL HOSPITAL	AINABKOI SUB COUNTY	16347	Level 3	Above 5 Years	54		Male	3668	CCC		YES	5	YES	Cough Fever Night_sweats Weight_loss		2018-06-05				1.68	56	YES	2011-06-05	YES	2017-02-05	LDL < 1000 Copies	YES	2018-09-05	LDL < 1000 Copies	not_documented	Yes	Completed	2018-12-10							Every_month	No		No		6_months
THARAKA_NITHI	Team 3	THARAKA_NITHI	CHOGORIA PCEA HOSPITAL	IGAMBA NGOMBE SUB COUNTY	11973	Level 2	Above 5 Years	46		Female	609	CCC		YES	4	YES	Cough Fever Night_sweats Weight_loss		2016-03-29				1.64	71.5	YES	2005-06-10	NO			YES	2018-04-03	LDL < 1000 Copies	Yes	Yes	Completed	2016-09-29							Every_2_Months	No		No		12_months
THARAKA_NITHI	Team 3	THARAKA_NITHI	CHOGORIA PCEA HOSPITAL	IGAMBA NGOMBE SUB COUNTY	11973	Level 2	Above 5 Years	13		Female	1138	CCC		YES	3	YES	Cough Fever Night_sweats Weight_loss		2016-02-25				1.62	65	YES	2010-08-31	NO			YES	2017-07-25	LDL < 1000 Copies	Yes	Yes	Completed	2016-08-25							Every_month	Yes	2017-01-17	Yes		6_months
THARAKA_NITHI	Team 3	THARAKA_NITHI	CHOGORIA PCEA HOSPITAL	IGAMBA NGOMBE SUB COUNTY	11973	Level 2	Above 5 Years	60		Female	1787	CCC		YES	3	YES	Cough Fever Night_sweats Weight_loss		2016-03-16				1.53	48	YES	2007-08-08	NO			YES	2017-08-11	LDL < 1000 Copies	Yes	Yes	Completed	2016-06-09							Every_month	No		No		6_months
THARAKA_NITHI	Team 3	THARAKA_NITHI	CHOGORIA PCEA HOSPITAL	IGAMBA NGOMBE SUB COUNTY	11973	Level 2	Above 5 Years	58		Female	2509	CCC		YES	3	YES	Cough Fever Night_sweats Weight_loss		2016-04-06				1.58	75	YES	2009-01-09	NO			YES	2017-08-24	LDL < 1000 Copies	Yes	Yes	Completed	2016-06-10							Every_month	No		No		6_months
THARAKA_NITHI	Team 3	THARAKA_NITHI	CHOGORIA PCEA HOSPITAL	IGAMBA NGOMBE SUB COUNTY	11973	Level 2	Above 5 Years	33		Female	3208	CCC		YES	5	YES	Cough Fever Night_sweats Weight_loss		2016-05-05				1.6	68	YES	2010-05-19	NO			YES	2016-06-27	LDL < 1000 Copies	Yes	Yes	Completed	2016-05-11							Every_month	No		No		12_months
THARAKA_NITHI	Team 3	THARAKA_NITHI	CHOGORIA PCEA HOSPITAL	IGAMBA NGOMBE SUB COUNTY	11973	Level 2	Above 5 Years	33		Female	3718	CCC		YES	3	YES	Cough Fever Night_sweats Weight_loss		2016-03-22				1.58	69	YES	2010-08-06	YES	2015-02-20	LDL < 1000 Copies	YES	2016-11-02	LDL < 1000 Copies	Yes	Yes	Completed	2016-09-22							Every_month	No		No		12_months
THARAKA_NITHI	Team 3	THARAKA_NITHI	CHOGORIA PCEA HOSPITAL	IGAMBA NGOMBE SUB COUNTY	11973	Level 2	Above 5 Years	29		Female	4428	CCC		YES	5	YES	Cough Fever Night_sweats Weight_loss		2016-05-13				1.51	999	YES	2011-11-18	YES	2016-02-19	LDL < 1000 Copies	YES	2017-12-07	LDL < 1000 Copies	Yes	Yes	Completed	2016-11-13							Every_month	No		No		12_months
THARAKA_NITHI	Team 3	THARAKA_NITHI	CHOGORIA PCEA HOSPITAL	IGAMBA NGOMBE SUB COUNTY	11973	Level 2	Above 5 Years	70		Female	5072	CCC		YES	4	YES	Cough Fever Night_sweats Weight_loss		2016-03-17				1.64	77	YES	2013-07-04	NO			YES	2018-11-19	DETECTABLE > 1000 Copies	Yes	Yes	Completed	2016-09-17							Every_month	No		No		12_months
THARAKA_NITHI	Team 3	THARAKA_NITHI	CHOGORIA PCEA HOSPITAL	IGAMBA NGOMBE SUB COUNTY	11973	Level 2	Above 5 Years	21		Female	6406	CCC		YES	3	YES	Cough Fever Night_sweats Weight_loss		2016-05-20				1.53	66	YES	2014-08-15	YES	2015-12-28	LDL < 1000 Copies	YES	2017-06-22	LDL < 1000 Copies	Yes	Yes	Completed	2016-11-20							Every_month	No		No		12_months
THARAKA_NITHI	Team 3	THARAKA_NITHI	CHOGORIA PCEA HOSPITAL	IGAMBA NGOMBE SUB COUNTY	11973	Level 2	Above 5 Years	56		Female	97	CCC		YES	3	YES	Cough Fever Night_sweats Weight_loss		2017-04-24				1.58	62	YES	2005-02-07	YES	2016-01-04	LDL < 1000 Copies	YES	2018-02-26	LDL < 1000 Copies	Yes	Yes	Completed	2017-10-24							Every_3_Months	No		No		12_months
THARAKA_NITHI	Team 3	THARAKA_NITHI	CHOGORIA PCEA HOSPITAL	IGAMBA NGOMBE SUB COUNTY	11973	Level 2	Above 5 Years	49		Female	298	CCC		YES	4	YES	Cough Fever Night_sweats Weight_loss		2017-02-21				1.74	72	YES	2005-01-17	YES	2015-12-16	LDL < 1000 Copies	YES	2017-06-10	LDL < 1000 Copies	Yes	Yes	Completed	2017-08-21							Every_2_Months	No		No		12_months
THARAKA_NITHI	Team 3	THARAKA_NITHI	CHOGORIA PCEA HOSPITAL	IGAMBA NGOMBE SUB COUNTY	11973	Level 2	Above 5 Years	49		Male	379	CCC		YES	4	YES	Cough Fever Night_sweats Weight_loss		2017-02-27				1.79	81	YES	2005-05-06	YES	2016-11-04	LDL < 1000 Copies	YES	2017-11-06	LDL < 1000 Copies	Yes	Yes	Completed	2017-08-27							Every_3_Months	No		No		6_months
THARAKA_NITHI	Team 3	THARAKA_NITHI	CHOGORIA PCEA HOSPITAL	IGAMBA NGOMBE SUB COUNTY	11973	Level 2	Above 5 Years	14		Male	933	CCC		YES	3	YES	Cough Fever Night_sweats Weight_loss		2017-02-20				1.79	53	YES	2005-12-07	YES	2015-10-19	LDL < 1000 Copies	YES	2017-07-07	DETECTABLE > 1000 Copies	Yes	Yes	Completed	2017-08-20							Every_2_Months	No		No		6_months
THARAKA_NITHI	Team 3	THARAKA_NITHI	CHOGORIA PCEA HOSPITAL	IGAMBA NGOMBE SUB COUNTY	11973	Level 2	Above 5 Years	47		Male	1220	CCC		YES	3	YES	Cough Fever Night_sweats Weight_loss		2017-03-21				1.54	54	YES	2006-05-17	YES	2016-02-08	LDL < 1000 Copies	YES	2017-07-11	LDL < 1000 Copies	Yes	Yes	Completed	2017-09-21							Every_month	No		No		6_months
THARAKA_NITHI	Team 3	THARAKA_NITHI	CHOGORIA PCEA HOSPITAL	IGAMBA NGOMBE SUB COUNTY	11973	Level 2	Above 5 Years	46		Female	1498	CCC		YES	2	YES	Cough Fever Weight_loss Night_sweats		2016-11-17				1.62	63	YES	2007-09-11	YES	2016-08-25	LDL < 1000 Copies	YES	2017-08-18	LDL < 1000 Copies	Yes	Yes	Completed	2017-05-17							Every_month	No		No		12_months
THARAKA_NITHI	Team 3	THARAKA_NITHI	CHOGORIA PCEA HOSPITAL	IGAMBA NGOMBE SUB COUNTY	11973	Level 2	Above 5 Years	61		Female	1796	CCC		YES	5	YES	Cough Fever Night_sweats Weight_loss		2017-03-29				1.54	76	YES	2007-08-08	YES	2016-05-13	LDL < 1000 Copies	YES	2017-08-11	LDL < 1000 Copies	Yes	Yes	Completed	2017-09-29							Every_month	No		No		6_months
THARAKA_NITHI	Team 3	THARAKA_NITHI	CHOGORIA PCEA HOSPITAL	IGAMBA NGOMBE SUB COUNTY	11973	Level 2	Above 5 Years	44		Female	2048	CCC		YES	2	YES	Cough Fever Night_sweats Weight_loss		2017-04-10				1.57	58	YES	2007-11-28	YES	2017-01-26	LDL < 1000 Copies	YES	2018-01-18	LDL < 1000 Copies	Yes	Yes	Completed	2017-10-10							Every_month	No		No		6_months
THARAKA_NITHI	Team 3	THARAKA_NITHI	CHOGORIA PCEA HOSPITAL	IGAMBA NGOMBE SUB COUNTY	11973	Level 2	Above 5 Years	55		Male	2453	CCC		YES	1	YES	Cough Fever Night_sweats Weight_loss		2017-02-23				1.68	83	YES	2010-07-27	YES	2016-02-15	LDL < 1000 Copies	YES	2018-01-29	LDL < 1000 Copies	Yes	Yes	Completed	2017-08-23							Every_month	No		No		6_months
THARAKA_NITHI	Team 3	THARAKA_NITHI	CHOGORIA PCEA HOSPITAL	IGAMBA NGOMBE SUB COUNTY	11973	Level 2	Above 5 Years	39		Male	2841	CCC		YES	2	YES	Cough Fever Night_sweats Weight_loss		2017-05-11				1.88	103	YES	2006-01-06	YES	2017-05-11	LDL < 1000 Copies	YES	2018-05-30	LDL < 1000 Copies	Yes	Yes	Completed	2017-11-11							Every_month	No		No		6_months
THARAKA_NITHI	Team 3	THARAKA_NITHI	CHOGORIA PCEA HOSPITAL	IGAMBA NGOMBE SUB COUNTY	11973	Level 2	Above 5 Years	43		Female	3150	CCC		YES	4	YES	Cough Fever Night_sweats Weight_loss		2016-11-24				1.65	69	YES	2009-08-04	YES	2016-06-09	LDL < 1000 Copies	YES	2017-05-11	LDL < 1000 Copies	Yes	Yes	Completed	2017-05-24							less_month	No		No		6_months
THARAKA_NITHI	Team 3	THARAKA_NITHI	CHOGORIA PCEA HOSPITAL	IGAMBA NGOMBE SUB COUNTY	11973	Level 2	Above 5 Years	16		Female	3499	CCC		YES	1	YES	Cough Fever Night_sweats Weight_loss		2017-02-10				1.55	66	YES	2012-01-17	YES	2015-11-12	DETECTABLE > 1000 Copies	YES	2018-08-14	LDL < 1000 Copies	Yes	Yes	Completed	2017-08-10							Every_2_Months	No		No		12_months
THARAKA_NITHI	Team 3	THARAKA_NITHI	CHOGORIA PCEA HOSPITAL	IGAMBA NGOMBE SUB COUNTY	11973	Level 2	Above 5 Years	26		Female	3903	CCC		YES	1	YES	Cough Fever Night_sweats Weight_loss		2017-02-09				1.65	77	YES	2010-08-31	YES	2017-01-13	DETECTABLE > 1000 Copies	YES	2018-07-30	LDL < 1000 Copies	Yes	Yes	Completed	2017-09-08							Above_4_months	No		No		6_months
THARAKA_NITHI	Team 3	THARAKA_NITHI	CHOGORIA PCEA HOSPITAL	IGAMBA NGOMBE SUB COUNTY	11973	Level 2	Above 5 Years	33		Male	4320	CCC		YES	2	YES	Cough Fever Night_sweats Weight_loss		2017-04-13				1.86	108	YES	2011-05-30	YES	2016-08-29	LDL < 1000 Copies	YES	2017-07-06	LDL < 1000 Copies	Yes	Yes	Completed	2017-10-13							Every_month	No		No		6_months
THARAKA_NITHI	Team 3	THARAKA_NITHI	CHOGORIA PCEA HOSPITAL	IGAMBA NGOMBE SUB COUNTY	11973	Level 2	Above 5 Years	45		Male	4654	CCC		YES	2	YES	Cough Fever Night_sweats Weight_loss		2017-04-29				1.84	79	YES	2012-08-10	YES	2016-04-23	LDL < 1000 Copies	YES	2017-06-24	LDL < 1000 Copies	Yes	Yes	Completed	2017-10-28							Every_month	No		No		12_months
THARAKA_NITHI	Team 3	THARAKA_NITHI	CHOGORIA PCEA HOSPITAL	IGAMBA NGOMBE SUB COUNTY	11973	Level 2	Above 5 Years	53		Female	4968	CCC		YES	5	YES	Cough Fever Weight_loss Night_sweats		2016-11-17				1.59	70	YES	2014-11-04	YES	2016-02-09	LDL < 1000 Copies	YES	2017-02-09	DETECTABLE > 1000 Copies	Yes	Yes	Completed	2017-05-17							Every_month	No		No		6_months
THARAKA_NITHI	Team 3	THARAKA_NITHI	CHOGORIA PCEA HOSPITAL	IGAMBA NGOMBE SUB COUNTY	11973	Level 2	Above 5 Years	58		Female	6178	CCC		YES	2	YES	Cough Fever Night_sweats Weight_loss		2017-03-15				1.62	62	YES	2013-08-28	NO			YES	2017-05-15	DETECTABLE > 1000 Copies	Yes	Yes	Completed	2017-09-15							Every_month	No		Yes		12_months
THARAKA_NITHI	Team 3	THARAKA_NITHI	CHOGORIA PCEA HOSPITAL	IGAMBA NGOMBE SUB COUNTY	11973	Level 2	Above 5 Years	14		Female	6396	CCC		YES	2	YES	Cough Fever Night_sweats Weight_loss		2017-03-06				1.61	46	YES	2014-07-10	NO			YES	2017-08-17	LDL < 1000 Copies	Yes	Yes	Completed	2017-09-06							Every_month	No		No		6_months
THARAKA_NITHI	Team 3	THARAKA_NITHI	CHOGORIA PCEA HOSPITAL	IGAMBA NGOMBE SUB COUNTY	11973	Level 2	Above 5 Years	41		Female	6604	CCC		YES	5	YES	Cough Fever Night_sweats Weight_loss		2016-11-24				1.64	82	YES	2015-08-25	YES	2016-06-10	LDL < 1000 Copies	YES	2017-06-09	LDL < 1000 Copies	Yes	Yes	Completed	2017-05-24							Every_month	No		No		12_months
THARAKA_NITHI	Team 3	THARAKA_NITHI	CHOGORIA PCEA HOSPITAL	IGAMBA NGOMBE SUB COUNTY	11973	Level 2	Above 5 Years	31		Female	6772	CCC		YES	2	YES	Cough Fever Night_sweats Weight_loss		2017-02-27				1.76	81	YES	2016-08-22	YES	2016-08-22	LDL < 1000 Copies	YES	2017-07-12	LDL < 1000 Copies	Yes	Yes	Completed	2017-08-27							Every_month	No		No		6_months
THARAKA_NITHI	Team 3	THARAKA_NITHI	CHOGORIA PCEA HOSPITAL	IGAMBA NGOMBE SUB COUNTY	11973	Level 2	Above 5 Years	20		Male	187	CCC		YES	2	YES	Cough Fever Night_sweats Weight_loss		2017-08-18				1.72	69	YES	2005-01-05	YES	2016-04-15	LDL < 1000 Copies	YES	2018-08-22	DETECTABLE > 1000 Copies	Yes	Yes	Completed	2018-02-18							Every_month	No		No		6_months
THARAKA_NITHI	Team 3	THARAKA_NITHI	CHOGORIA PCEA HOSPITAL	IGAMBA NGOMBE SUB COUNTY	11973	Level 2	Above 5 Years	54		Female	1172	CCC		NO					2018-06-29				1.62	74	YES	2016-03-10	YES	2017-08-01	LDL < 1000 Copies	YES	2018-08-02	LDL < 1000 Copies	Yes	Yes	Completed	2018-12-29							Every_month	No		No		6_months
THARAKA_NITHI	Team 3	THARAKA_NITHI	CHOGORIA PCEA HOSPITAL	IGAMBA NGOMBE SUB COUNTY	11973	Level 2	Above 5 Years	49		Female	2872	CCC		NO					2018-06-18				1.95	62	YES	2008-01-17	YES	2017-08-29	LDL < 1000 Copies	YES	2018-09-07	LDL < 1000 Copies	Yes	Yes	Completed	2018-12-18							Every_month	No		No		12_months
THARAKA_NITHI	Team 3	THARAKA_NITHI	CHOGORIA PCEA HOSPITAL	IGAMBA NGOMBE SUB COUNTY	11973	Level 2	Above 5 Years	41		Female	4463	CCC		YES	3	YES	Cough Fever Night_sweats Weight_loss		2017-07-03				1.61	95	YES	2011-09-07	YES	2017-01-17	LDL < 1000 Copies	YES	2018-01-08	LDL < 1000 Copies	Yes	Yes	Completed	2018-01-03							Every_2_Months	No		No		6_months
THARAKA_NITHI	Team 3	THARAKA_NITHI	CHOGORIA PCEA HOSPITAL	IGAMBA NGOMBE SUB COUNTY	11973	Level 2	Above 5 Years	53		Female	2056	CCC		NO					2018-03-19				1.69	99	YES	2008-01-17	YES	2017-08-29	LDL < 1000 Copies	YES	2018-09-07	LDL < 1000 Copies	Yes	Yes	Completed	2018-09-19							Every_month	No		No		12_months
THARAKA_NITHI	Team 3	THARAKA_NITHI	CHOGORIA PCEA HOSPITAL	IGAMBA NGOMBE SUB COUNTY	11973	Level 2	Above 5 Years	50		Male	6812	CCC		NO					2018-02-13				1.67	59	YES	2017-01-19	YES	2017-07-17	LDL < 1000 Copies	YES	2018-07-16	LDL < 1000 Copies	Yes	Yes	Completed	2018-08-13							Every_month	No		No		6_months
THARAKA_NITHI	Team 3	THARAKA_NITHI	CHOGORIA PCEA HOSPITAL	IGAMBA NGOMBE SUB COUNTY	11973	Level 2	Above 5 Years	26		Female	6871	CCC		YES	4	YES	Cough Fever Night_sweats Weight_loss		2017-08-24				1.7	95	YES	2017-06-06	NO			YES	2017-11-22	LDL < 1000 Copies	Yes	Yes	Completed	2018-02-24							Every_month	No		No		12_months
THARAKA_NITHI	Team 3	THARAKA_NITHI	CHOGORIA PCEA HOSPITAL	IGAMBA NGOMBE SUB COUNTY	11973	Level 2	Above 5 Years	33		Male	6907	CCC		YES	4	YES	Cough Fever Night_sweats Weight_loss		2017-11-22				1.62	61	YES	2017-08-17	YES	2017-10-11	LDL < 1000 Copies	YES	2018-08-16	LDL < 1000 Copies	Yes	Yes	Completed	2018-05-23							Every_month	No		No		6_months
THARAKA_NITHI	Team 3	THARAKA_NITHI	CHOGORIA PCEA HOSPITAL	IGAMBA NGOMBE SUB COUNTY	11973	Level 2	Above 5 Years	38		Female	6943	CCC		NO					2018-05-28				1.73	60	YES	2017-11-13	YES	2018-05-28	LDL < 1000 Copies	NO			Yes	Yes	Completed	2018-11-28							Every_month	No		No		12_months
THARAKA_NITHI	Team 3	THARAKA_NITHI	CHOGORIA PCEA HOSPITAL	IGAMBA NGOMBE SUB COUNTY	11973	Level 2	Above 5 Years	37		Male	920	CCC		YES	5	YES	Cough Fever Night_sweats Weight_loss		2016-11-18				1.87	62	YES	2005-12-16	YES	2015-06-20	LDL < 1000 Copies	YES	2017-08-01	LDL < 1000 Copies	Yes	Yes	Completed	2017-05-18							Every_month	No		No		12_months
THARAKA_NITHI	Team 3	THARAKA_NITHI	CHOGORIA PCEA HOSPITAL	IGAMBA NGOMBE SUB COUNTY	11973	Level 2	Above 5 Years	56		Female	8	CCC		YES	4	YES	Cough Fever Night_sweats Weight_loss		2016-06-06				1.55	56	YES	2004-09-10	YES	2015-04-13	LDL < 1000 Copies	YES	2017-08-04	LDL < 1000 Copies	Yes	Yes	Completed	2016-12-06							Every_month	No		No		12_months
KISII	Team 9	KISII	CHRISTAMARIAN CATHOLIC HOSPITAL	KITUTU CHACHE SOUTH SUB COUNTY	13703	Level 4	Above 5 Years	55		Male	963	CCC		YES	3	YES	Cough Night_sweats Weight_loss		2016-03-07				1.7	61	YES	2015-09-25	NO			YES	2017-11-06	LDL < 1000 Copies	Yes	Yes	Completed	2016-08-21							Every_2_Months	No		No		12_months
KISII	Team 9	KISII	CHRISTAMARIAN CATHOLIC HOSPITAL	KITUTU CHACHE SOUTH SUB COUNTY	13703	Level 4	Above 5 Years	30		Female	87	CCC		YES	5	YES	Cough Night_sweats Weight_loss Fever		2016-12-13				1.5	51	YES	2010-09-14	YES	2015-08-22	LDL < 1000 Copies	YES	2017-11-08	LDL < 1000 Copies	Yes	Yes	Completed	2017-05-27							Every_3_Months	No		No		12_months
KISII	Team 9	KISII	CHRISTAMARIAN CATHOLIC HOSPITAL	KITUTU CHACHE SOUTH SUB COUNTY	13703	Level 4	Above 5 Years	67		Female	23	CCC		YES	4	YES	Cough Fever Night_sweats Weight_loss		2017-10-19				1.8	71	YES	2010-05-04	YES	2015-12-04	LDL < 1000 Copies	YES	2018-08-21	LDL < 1000 Copies	Yes	Yes	Completed	2018-04-19							Every_3_Months	No		No		12_months
KISII	Team 9	KISII	CHRISTAMARIAN CATHOLIC HOSPITAL	KITUTU CHACHE SOUTH SUB COUNTY	13703	Level 4	Above 5 Years	55		Female	12	CCC		YES	3	YES	Cough Fever Night_sweats Weight_loss		2017-02-23				1.7	65	YES	2012-04-10	YES	2015-09-06	LDL < 1000 Copies	YES	2017-10-04	LDL < 1000 Copies	Yes	Yes	Completed	2017-08-05							Every_2_Months	No		No		24_months
KISII	Team 9	KISII	CHRISTAMARIAN CATHOLIC HOSPITAL	KITUTU CHACHE SOUTH SUB COUNTY	13703	Level 4	Above 5 Years	35		Female	81	CCC		YES	4	YES	Cough Fever Weight_loss Night_sweats		2016-12-06				1.6	88	YES	2009-11-17	YES	2012-11-21	LDL < 1000 Copies	YES	2017-09-14	LDL < 1000 Copies	Yes	Yes	Completed	2017-05-16							Every_2_Months	No		No		12_months
KISII	Team 9	KISII	CHRISTAMARIAN CATHOLIC HOSPITAL	KITUTU CHACHE SOUTH SUB COUNTY	13703	Level 4	Above 5 Years	34		Male	193	CCC		YES	4	YES	Cough Fever Night_sweats Weight_loss		2016-12-08				1.7	95	YES	2011-12-06	YES	2016-02-11	LDL < 1000 Copies	YES	2017-06-21	LDL < 1000 Copies	Yes	Yes	Completed	2017-05-22							Every_3_Months	No		No		12_months
KISII	Team 9	KISII	CHRISTAMARIAN CATHOLIC HOSPITAL	KITUTU CHACHE SOUTH SUB COUNTY	13703	Level 4	Above 5 Years	48		Male	1312	CCC		YES	2	YES	Cough Fever Night_sweats Weight_loss		2016-11-14				1.7	97	YES	2016-09-16	NO			YES	2017-04-06	LDL < 1000 Copies	Yes	Yes	Completed	2017-04-19							Every_2_Months	No		No		12_months
KISII	Team 9	KISII	CHRISTAMARIAN CATHOLIC HOSPITAL	KITUTU CHACHE SOUTH SUB COUNTY	13703	Level 4	Above 5 Years	45		Male	1341	CCC		YES	7	YES	Cough Fever Night_sweats Weight_loss		2017-01-03				1.8	73	YES	2016-10-21	NO			YES	2017-05-04	LDL < 1000 Copies	Yes	Yes	Completed	2017-06-17							Every_month	No		No		12_months
KISII	Team 9	KISII	CHRISTAMARIAN CATHOLIC HOSPITAL	KITUTU CHACHE SOUTH SUB COUNTY	13703	Level 4	Above 5 Years	36		Female	57	CCC		YES	4	YES	Cough Fever Night_sweats Weight_loss		2016-03-08				1.8	60	YES	2009-11-18	YES	2015-10-22	LDL < 1000 Copies	YES	2016-12-19	LDL < 1000 Copies	Yes	Yes	Completed	2016-08-22							Every_month	No		No		12_months
KISII	Team 9	KISII	CHRISTAMARIAN CATHOLIC HOSPITAL	KITUTU CHACHE SOUTH SUB COUNTY	13703	Level 4	Above 5 Years	29		Female	118	CCC		NO					2016-03-07				1.6	64	YES	2010-10-09	YES	2015-01-19	LDL < 1000 Copies	YES	2017-06-04	LDL < 1000 Copies	Yes	Yes	Completed	2016-08-21							Every_month	No		No		18_months
KISII	Team 9	KISII	CHRISTAMARIAN CATHOLIC HOSPITAL	KITUTU CHACHE SOUTH SUB COUNTY	13703	Level 4	Above 5 Years	44		Male	5179	CCC		YES	3	YES	Cough Fever Night_sweats Weight_loss		2016-03-07				1.7	83	YES	2013-10-29	NO			YES	2017-08-16	LDL < 1000 Copies	Yes	Yes	Completed	2016-08-21							Every_2_Months	No		No		24_months
KISII	Team 9	KISII	CHRISTAMARIAN CATHOLIC HOSPITAL	KITUTU CHACHE SOUTH SUB COUNTY	13703	Level 4	Above 5 Years	38		Female	282	CCC		YES	4	YES	Cough Fever Night_sweats Weight_loss		2016-03-07				1.7	90	YES	2011-04-06	YES	2015-01-11	LDL < 1000 Copies	YES	2018-07-11	LDL < 1000 Copies	Yes	Yes	Completed	2016-08-24							Every_2_Months	No		No		6_months
KISII	Team 9	KISII	CHRISTAMARIAN CATHOLIC HOSPITAL	KITUTU CHACHE SOUTH SUB COUNTY	13703	Level 4	Above 5 Years	39		Male	115	CCC		YES	4	YES	Cough Fever Night_sweats Weight_loss		2016-11-04				1.7	96	YES	2010-01-10	YES	2012-11-21	LDL < 1000 Copies	YES	2018-06-06	LDL < 1000 Copies	Yes	Yes	Completed	2017-04-19							Every_2_Months	No		No		12_months
KISII	Team 9	KISII	CHRISTAMARIAN CATHOLIC HOSPITAL	KITUTU CHACHE SOUTH SUB COUNTY	13703	Level 4	Above 5 Years	26		Female	716	CCC		YES	5	YES	Cough Fever Night_sweats Weight_loss		2016-10-27				1.7	67	YES	2014-08-20	YES	2015-01-19	LDL < 1000 Copies	YES	2018-05-15	LDL < 1000 Copies	Yes	Yes	Completed	2017-04-12							Every_2_Months	No		No		24_months
KISII	Team 9	KISII	CHRISTAMARIAN CATHOLIC HOSPITAL	KITUTU CHACHE SOUTH SUB COUNTY	13703	Level 4	Above 5 Years	43		Female	862	CCC		YES	3	YES	Cough Fever Night_sweats Weight_loss		2016-11-08				1.6	40	YES	2014-11-25	YES	2016-06-13	LDL < 1000 Copies	YES	2018-07-04	LDL < 1000 Copies	Yes	Yes	Completed	2017-05-22							Every_3_Months	No		No		12_months
KISII	Team 9	KISII	CHRISTAMARIAN CATHOLIC HOSPITAL	KITUTU CHACHE SOUTH SUB COUNTY	13703	Level 4	Above 5 Years	41		Female	91	CCC		YES	2	YES	Cough Fever Night_sweats Weight_loss		2016-12-05				1.7	83	YES	2009-08-26	YES	2012-11-21	LDL < 1000 Copies	YES	2017-11-06	LDL < 1000 Copies	Yes	Yes	Completed	2017-05-19							Every_month	No		No		18_months
KISII	Team 9	KISII	CHRISTAMARIAN CATHOLIC HOSPITAL	KITUTU CHACHE SOUTH SUB COUNTY	13703	Level 4	Above 5 Years	36		Female	358	CCC		YES	4	YES	Cough Fever Night_sweats Weight_loss		2017-01-11				1.7	86	YES	2011-12-20	YES	2015-01-19	LDL < 1000 Copies	YES	2018-11-20	LDL < 1000 Copies	Yes	Yes	Completed	2017-07-11							Every_month	No		No		12_months
KISII	Team 9	KISII	CHRISTAMARIAN CATHOLIC HOSPITAL	KITUTU CHACHE SOUTH SUB COUNTY	13703	Level 4	Above 5 Years	32		Female	1022	CCC		YES	4	YES	Cough Fever Night_sweats Weight_loss		2016-10-19				1.6	64	YES	2015-09-02	NO			YES	2017-01-27	LDL < 1000 Copies	Yes	Yes	Completed	2017-04-15							Every_2_Months	No		No		18_months
KISII	Team 9	KISII	CHRISTAMARIAN CATHOLIC HOSPITAL	KITUTU CHACHE SOUTH SUB COUNTY	13703	Level 4	Above 5 Years	42		Female	996	CCC		YES	6	YES	Cough Fever Night_sweats Weight_loss		2016-12-01				1.7	82	YES	2014-09-26	YES	2016-04-06	LDL < 1000 Copies	YES	2017-02-13	LDL < 1000 Copies	Yes	Yes	Completed	2018-07-01							Every_2_Months	No		No		18_months
KISII	Team 9	KISII	CHRISTAMARIAN CATHOLIC HOSPITAL	KITUTU CHACHE SOUTH SUB COUNTY	13703	Level 4	Above 5 Years	43		Female	266	CCC		YES	4	YES	Cough Fever Night_sweats Weight_loss		2016-03-28				1.7	100	YES	2011-05-03	YES	2015-01-20	LDL < 1000 Copies	YES	2018-02-26	LDL < 1000 Copies	Yes	Yes	Completed	2016-08-22							Every_month	No		No		12_months
KISII	Team 9	KISII	CHRISTAMARIAN CATHOLIC HOSPITAL	KITUTU CHACHE SOUTH SUB COUNTY	13703	Level 4	Above 5 Years	36		Female	397	CCC		YES	4	YES	Cough Fever Night_sweats Weight_loss		2016-03-08				1.6	74	YES	2012-06-12	YES	2015-01-21	LDL < 1000 Copies	YES	2018-02-07	LDL < 1000 Copies	Yes	Yes	Completed	2016-08-22							Every_2_Months	No		No		24_months
KISII	Team 9	KISII	CHRISTAMARIAN CATHOLIC HOSPITAL	KITUTU CHACHE SOUTH SUB COUNTY	13703	Level 4	Above 5 Years	49		Male	1372	CCC		YES	7	YES	Cough Fever Weight_loss Night_sweats		2017-01-18				1.7	61	YES	2016-11-28	NO			YES	2018-08-17	DETECTABLE > 1000 Copies	Yes	Yes	Completed	2017-07-02							Every_2_Months	No		No		12_months
KISII	Team 9	KISII	CHRISTAMARIAN CATHOLIC HOSPITAL	KITUTU CHACHE SOUTH SUB COUNTY	13703	Level 4	Above 5 Years	11		Female	934	CCC		YES	4	YES	Cough Fever Night_sweats Weight_loss		2017-07-11				1.43	31	YES	2014-05-04	YES	2016-09-29	LDL < 1000 Copies	YES	2018-10-26	LDL < 1000 Copies	Yes	Yes	Completed	2018-01-05							Every_month	No		No		6_months
KISII	Team 9	KISII	CHRISTAMARIAN CATHOLIC HOSPITAL	KITUTU CHACHE SOUTH SUB COUNTY	13703	Level 4	Above 5 Years	50		Female	1322	CCC		YES	2	YES	Cough Fever Night_sweats Weight_loss		2018-01-08				1.6	45	YES	2016-09-28	YES	2017-07-04	LDL < 1000 Copies	YES	2018-01-10	LDL < 1000 Copies	No	Yes	Completed	2018-07-08							Every_month	No		No		12_months
KISII	Team 9	KISII	CHRISTAMARIAN CATHOLIC HOSPITAL	KITUTU CHACHE SOUTH SUB COUNTY	13703	Level 4	Above 5 Years	24		Male	1364	CCC		YES	2	YES	Fever Cough Night_sweats Weight_loss		2018-01-25				1.8	62	YES	2016-11-18	YES	2017-11-06	LDL < 1000 Copies	YES	2018-04-24	LDL < 1000 Copies	Yes	Yes	Completed	2018-07-06							Every_2_Months	No		No		12_months
KISII	Team 9	KISII	CHRISTAMARIAN CATHOLIC HOSPITAL	KITUTU CHACHE SOUTH SUB COUNTY	13703	Level 4	Above 5 Years	38		Female	1455	CCC		YES	7	YES	Cough Fever Night_sweats Weight_loss		2018-04-10				1.62	91	YES	2017-02-08	NO			YES	2018-09-19	LDL < 1000 Copies	Yes	Yes	Completed	2018-11-12							Every_month	No		No		6_months
KISII	Team 9	KISII	CHRISTAMARIAN CATHOLIC HOSPITAL	KITUTU CHACHE SOUTH SUB COUNTY	13703	Level 4	Above 5 Years	20		Male	1410	CCC		YES	6	YES	Cough Fever Night_sweats Weight_loss		2017-12-07				1.8	74	YES	2017-01-18	NO			YES	2018-09-04	LDL < 1000 Copies	Yes	Yes	Completed	2018-07-07							Every_month	No		No		6_months
KISII	Team 9	KISII	CHRISTAMARIAN CATHOLIC HOSPITAL	KITUTU CHACHE SOUTH SUB COUNTY	13703	Level 4	Above 5 Years	57		Female	1518	CCC		YES	7	YES	Cough Fever Night_sweats Weight_loss		2018-05-28				1.6	66	YES	2017-04-24	YES	2017-08-16	LDL < 1000 Copies	YES	2018-12-24	LDL < 1000 Copies	Yes	Yes	Completed	2018-11-26							Every_month	No		No		6_months
KISII	Team 9	KISII	CHRISTAMARIAN CATHOLIC HOSPITAL	KITUTU CHACHE SOUTH SUB COUNTY	13703	Level 4	Above 5 Years	58		Female	1529	CCC		YES	2	YES	Cough Fever Night_sweats Weight_loss		2017-09-08				1.63	88	YES	2017-05-18	NO			YES	2019-01-24	LDL < 1000 Copies	No	Yes	Completed	2018-03-08							Every_month	No		No		Others
KISII	Team 9	KISII	CHRISTAMARIAN CATHOLIC HOSPITAL	KITUTU CHACHE SOUTH SUB COUNTY	13703	Level 4	Above 5 Years	26		Male	1620	CCC		YES	4	YES	Cough Fever Night_sweats Weight_loss		2018-01-25				1.84	84	YES	2017-08-10	NO			YES	2018-03-02	LDL < 1000 Copies	Yes	Yes	Completed	2018-06-07							Every_2_Months	No		No		6_months
KISII	Team 9	KISII	CHRISTAMARIAN CATHOLIC HOSPITAL	KITUTU CHACHE SOUTH SUB COUNTY	13703	Level 4	Above 5 Years	32		Male	1670	CCC		YES	2	YES	Cough Fever Night_sweats Weight_loss		2017-11-09				1.7	68	YES	2017-09-25	NO			YES	2018-05-05	LDL < 1000 Copies	No	Yes	Completed	2018-03-09							Every_3_Months	No		No		6_months
KISII	Team 9	KISII	CHRISTAMARIAN CATHOLIC HOSPITAL	KITUTU CHACHE SOUTH SUB COUNTY	13703	Level 4	Above 5 Years	38		Female	326	CCC		YES	4	YES	Cough Fever Night_sweats Weight_loss		2017-01-10				1.9	72	YES	2011-10-18	YES	2016-08-01	LDL < 1000 Copies	YES	2017-08-02	LDL < 1000 Copies	Yes	Yes	Completed	2017-07-27							Every_2_Months	No		No		12_months
KISII	Team 9	KISII	CHRISTAMARIAN CATHOLIC HOSPITAL	KITUTU CHACHE SOUTH SUB COUNTY	13703	Level 4	Above 5 Years	22		Female	5244	CCC		NO					2016-03-07				1.6	48	YES	2014-01-07	NO			YES	2018-09-04	LDL < 1000 Copies	Yes	Yes	Completed	2016-08-21							Every_2_Months	No		No		6_months
KISII	Team 9	KISII	CHRISTAMARIAN CATHOLIC HOSPITAL	KITUTU CHACHE SOUTH SUB COUNTY	13703	Level 4	Above 5 Years	43		Male	426	CCC		YES	5	YES	Cough Fever Night_sweats Weight_loss		2017-01-06				1.72	66	YES	2012-10-29	YES	2016-07-12	LDL < 1000 Copies	YES	2018-02-19	LDL < 1000 Copies	Yes	Yes	Completed	2017-10-25							Every_month	No		No		6_months
KISII	Team 9	KISII	CHRISTAMARIAN CATHOLIC HOSPITAL	KITUTU CHACHE SOUTH SUB COUNTY	13703	Level 4	Above 5 Years	51		Male	5482	CCC		YES	3	YES	Fever Cough Weight_loss Night_sweats		2016-12-20				1.8	63	YES	2014-09-01	YES	2016-06-08	LDL < 1000 Copies	YES	2017-05-18	LDL < 1000 Copies	Yes	Yes	Completed	2017-06-03							Every_2_Months	No		No		24_months
KISII	Team 9	KISII	CHRISTAMARIAN CATHOLIC HOSPITAL	KITUTU CHACHE SOUTH SUB COUNTY	13703	Level 4	Above 5 Years	24		Female	865	CCC		YES	3	YES	Cough Fever Night_sweats Weight_loss		2017-02-23				1.7	79	YES	2012-03-20	YES	2016-09-29	LDL < 1000 Copies	YES	2017-10-09	LDL < 1000 Copies	Yes	Yes	Completed	2017-08-05							Every_2_Months	No		No		6_months
THARAKA_NITHI	Team 3	THARAKA_NITHI	CHUKA DISTRICT HOSPITAL	IGAMBA NGOMBE SUB COUNTY	11973	Level 2	Above 5 Years	33		Male	4017	CCC		YES	4	YES	Cough Fever Night_sweats Weight_loss		2016-05-18				1.68	75	YES	2016-01-08	NO			YES	2016-10-30	LDL < 1000 Copies	not_documented	Yes	Completed	2017-12-14							Every_2_Months	No		No		12_months
THARAKA_NITHI	Team 3	THARAKA_NITHI	CHUKA DISTRICT HOSPITAL	IGAMBA NGOMBE SUB COUNTY	11973	Level 2	Above 5 Years	14		Female	1915	CCC		YES	4	YES	Cough Fever Night_sweats Weight_loss		2016-04-19				999	80	YES	2013-09-04	YES	2015-08-03	LDL < 1000 Copies	YES	2016-07-07	LDL < 1000 Copies	not_documented	Yes	Completed	2016-10-20							Every_month	No		No		12_months
THARAKA_NITHI	Team 3	THARAKA_NITHI	CHUKA DISTRICT HOSPITAL	IGAMBA NGOMBE SUB COUNTY	11973	Level 2	Above 5 Years	9		Female	1365	CCC		YES	7	YES	Cough Fever Night_sweats Weight_loss		2016-03-10				999	999	YES	2010-11-16	YES	2015-04-09	DETECTABLE > 1000 Copies	YES	2016-06-09	LDL < 1000 Copies	not_documented	Yes	Completed	2016-09-10							Every_2_Months	No		Yes		12_months
THARAKA_NITHI	Team 3	THARAKA_NITHI	CHUKA DISTRICT HOSPITAL	IGAMBA NGOMBE SUB COUNTY	11973	Level 2	Above 5 Years	55		Male	1864	CCC		YES	1	YES	Cough Fever Night_sweats Weight_loss		2016-04-13				1.64	67	YES	2016-03-13	YES	2015-11-24	LDL < 1000 Copies	YES	2016-05-12	LDL < 1000 Copies	not_documented	Yes	Completed	2016-09-15							Every_month	No		No		12_months
THARAKA_NITHI	Team 3	THARAKA_NITHI	CHUKA DISTRICT HOSPITAL	IGAMBA NGOMBE SUB COUNTY	11973	Level 2	Above 5 Years	45		Male	1157	CCC		YES	5	YES	Cough Fever Night_sweats Weight_loss		2016-04-11				1.5	49	YES	2009-09-01	YES	2015-07-30	LDL < 1000 Copies	YES	2016-06-21	LDL < 1000 Copies	not_documented	Yes	Completed	2016-10-11							Every_month	No		No		12_months
THARAKA_NITHI	Team 3	THARAKA_NITHI	CHUKA DISTRICT HOSPITAL	IGAMBA NGOMBE SUB COUNTY	11973	Level 2	Above 5 Years	36		Male	4088	CCC		YES	4	YES	Cough Fever Night_sweats Weight_loss		2016-07-14				1.59	54	YES	2016-04-13	YES	2016-07-11	LDL < 1000 Copies	YES	2017-03-06	LDL < 1000 Copies	Yes	Yes	Completed	2017-01-11							Every_month	No		No		6_months
THARAKA_NITHI	Team 3	THARAKA_NITHI	CHUKA DISTRICT HOSPITAL	IGAMBA NGOMBE SUB COUNTY	11973	Level 2	Above 5 Years	28		Female	1093	CCC		YES	3	YES	Cough Fever Night_sweats Weight_loss		2015-11-03				1.69	71	YES	2010-10-11	YES	2014-05-13	LDL < 1000 Copies	YES	2016-06-16	LDL < 1000 Copies	not_documented	Yes	Completed	2016-05-03							Every_month	No		No		12_months
THARAKA_NITHI	Team 3	THARAKA_NITHI	CHUKA DISTRICT HOSPITAL	IGAMBA NGOMBE SUB COUNTY	11973	Level 2	Above 5 Years	48		Male	4175	CCC		YES	3	YES	Cough Fever Night_sweats Weight_loss		2017-06-26				1.64	59	YES	2016-10-06	YES	2016-09-26	DETECTABLE > 1000 Copies	YES	2017-07-27	DETECTABLE > 1000 Copies	not_documented	Yes	Completed	2017-12-24							Every_month	No		No		12_months
THARAKA_NITHI	Team 3	THARAKA_NITHI	CHUKA DISTRICT HOSPITAL	IGAMBA NGOMBE SUB COUNTY	11973	Level 2	Above 5 Years	44		Male	1772	CCC		YES	3	YES	Cough Fever Night_sweats Weight_loss		2016-05-05				1.59	65	YES	2012-10-15	YES	2015-05-26	LDL < 1000 Copies	YES	2016-07-19	LDL < 1000 Copies	not_documented	Yes	Completed	2016-11-05							Every_2_Months	No		No		12_months
THARAKA_NITHI	Team 3	THARAKA_NITHI	CHUKA DISTRICT HOSPITAL	IGAMBA NGOMBE SUB COUNTY	11973	Level 2	Above 5 Years	43		Female	4093	CCC		YES	5	YES	Cough Fever Night_sweats Weight_loss		2017-05-03				1.67	65	YES	2014-04-27	YES	2017-02-02	LDL < 1000 Copies	YES	2018-01-15	LDL < 1000 Copies	not_documented	Yes	Completed	2017-11-13							Every_month	No		No		12_months
THARAKA_NITHI	Team 3	THARAKA_NITHI	CHUKA DISTRICT HOSPITAL	IGAMBA NGOMBE SUB COUNTY	11973	Level 2	Above 5 Years	41		Male	1818	CCC		YES	4	YES	Cough Fever Night_sweats Weight_loss		2017-06-13				1.75	66	YES	2013-01-28	YES	2017-06-13	LDL < 1000 Copies	YES	2018-11-21	LDL < 1000 Copies	Yes	Yes	Completed	2017-12-13							Every_month	No		No		12_months
THARAKA_NITHI	Team 3	THARAKA_NITHI	CHUKA DISTRICT HOSPITAL	IGAMBA NGOMBE SUB COUNTY	11973	Level 2	Above 5 Years	41		Male	1829	CCC		YES	5	YES	Cough Fever Night_sweats Weight_loss		2016-03-16				1.68	46	YES	2013-09-01	YES	2015-07-14	LDL < 1000 Copies	YES	2016-06-14	LDL < 1000 Copies	Yes	Yes	Completed	2017-09-16							Every_month	No		No		12_months
THARAKA_NITHI	Team 3	THARAKA_NITHI	CHUKA DISTRICT HOSPITAL	IGAMBA NGOMBE SUB COUNTY	11973	Level 2	Above 5 Years	59		Male	2226	CCC		YES	4	YES	Cough Fever Night_sweats Weight_loss		2017-10-20				1.62	50	YES	2017-10-04	NO			YES	2017-11-16	LDL < 1000 Copies	Yes	Yes	Completed	2018-06-20							Every_month	No		No		6_months
THARAKA_NITHI	Team 3	THARAKA_NITHI	CHUKA DISTRICT HOSPITAL	IGAMBA NGOMBE SUB COUNTY	11973	Level 2	Above 5 Years	38		Female	3014	CCC		YES	2	YES	Cough Fever Night_sweats Weight_loss		2016-03-29				1.72	63	YES	2015-05-13	YES	2015-03-12	LDL < 1000 Copies	YES	2016-06-20	DETECTABLE > 1000 Copies	Yes	Yes	Completed	2016-09-20							Every_month	No		No		12_months
THARAKA_NITHI	Team 3	THARAKA_NITHI	CHUKA DISTRICT HOSPITAL	IGAMBA NGOMBE SUB COUNTY	11973	Level 2	Above 5 Years	47		Female	1901	CCC		YES	4	YES	Cough Fever Night_sweats Weight_loss		2016-02-11				1.55	72	YES	2014-04-27	YES	2015-05-05	LDL < 1000 Copies	YES	2017-09-27	LDL < 1000 Copies	Yes	Yes	Completed	2016-08-13							Every_month	No		No		12_months
THARAKA_NITHI	Team 3	THARAKA_NITHI	CHUKA DISTRICT HOSPITAL	IGAMBA NGOMBE SUB COUNTY	11973	Level 2	Above 5 Years	62		Female	1859	CCC		YES	4	YES	Cough Fever Night_sweats Weight_loss		2017-05-02				1.67	55	YES	2013-06-07	YES	2016-08-30	DETECTABLE > 1000 Copies	YES	2017-10-24	DETECTABLE > 1000 Copies	Yes	Yes	Completed	2017-11-02							Every_month	No		No		12_months
THARAKA_NITHI	Team 3	THARAKA_NITHI	CHUKA DISTRICT HOSPITAL	IGAMBA NGOMBE SUB COUNTY	11973	Level 2	Above 5 Years	36		Male	2003	CCC		YES	6	YES	Cough Fever Night_sweats Weight_loss		2016-04-05				1.75	53	YES	2014-04-22	YES	2015-03-19	LDL < 1000 Copies	YES	2016-07-06	LDL < 1000 Copies	Yes	Yes	Completed	2016-10-06							Every_month	No		No		12_months
THARAKA_NITHI	Team 3	THARAKA_NITHI	CHUKA DISTRICT HOSPITAL	IGAMBA NGOMBE SUB COUNTY	11973	Level 2	Above 5 Years	10		Male	172	CCC		YES	2	YES	Cough Fever Night_sweats Weight_loss		2017-05-02				1.24	22	YES	2017-05-02	YES	2017-05-02	DETECTABLE > 1000 Copies	YES	2018-09-21	DETECTABLE > 1000 Copies	Yes	Yes	Completed	2017-07-20							Every_month	No		No		12_months
THARAKA_NITHI	Team 3	THARAKA_NITHI	CHUKA DISTRICT HOSPITAL	IGAMBA NGOMBE SUB COUNTY	11973	Level 2	Above 5 Years	45		Female	296	CCC		YES	5	YES	Cough Fever Night_sweats Weight_loss		2016-02-03				1.59	58	YES	2010-08-12	YES	2015-04-16	LDL < 1000 Copies	YES	2017-06-26	LDL < 1000 Copies	not_documented	Yes	Completed	2016-09-07							Every_month	No		No		12_months
THARAKA_NITHI	Team 3	THARAKA_NITHI	CHUKA DISTRICT HOSPITAL	IGAMBA NGOMBE SUB COUNTY	11973	Level 2	Above 5 Years	65		Male	214	CCC		YES	0	YES	Cough Fever Weight_loss Night_sweats		2018-03-06				1.66	62	YES	2016-12-22	YES	2017-09-27	LDL < 1000 Copies	YES	2018-09-05	LDL < 1000 Copies	not_documented	Yes	Completed	2018-09-06							Every_month	No		No		12_months
THARAKA_NITHI	Team 3	THARAKA_NITHI	CHUKA DISTRICT HOSPITAL	IGAMBA NGOMBE SUB COUNTY	11973	Level 2	Above 5 Years	32		Male	4018	CCC		YES	4	YES	Cough Fever Night_sweats Weight_loss		2016-06-07				1.66	53	YES	2016-05-10	NO			YES	2017-12-13	LDL < 1000 Copies	not_documented	Yes	Completed	2017-01-12							Every_month	No		No		12_months
THARAKA_NITHI	Team 3	THARAKA_NITHI	CHUKA DISTRICT HOSPITAL	IGAMBA NGOMBE SUB COUNTY	11973	Level 2	Above 5 Years	34		Male	1967	CCC		YES	2	YES	Cough Fever Night_sweats Weight_loss		2016-05-08				1.7	80	YES	2014-01-27	YES	2015-08-27	DETECTABLE > 1000 Copies	YES	2017-06-29	DETECTABLE > 1000 Copies	Yes	Yes	Completed	2017-01-12							Every_month	No		No		12_months
THARAKA_NITHI	Team 3	THARAKA_NITHI	CHUKA DISTRICT HOSPITAL	IGAMBA NGOMBE SUB COUNTY	11973	Level 2	Above 5 Years	33		Female	1642	CCC		YES	2	YES	Cough Fever Night_sweats Weight_loss		2015-12-01				1.57	55	YES	2014-01-07	YES	2014-11-04	LDL < 1000 Copies	YES	2016-03-17	DETECTABLE > 1000 Copies	not_documented	Yes	Completed	2016-06-01							Every_month	No		No		12_months
THARAKA_NITHI	Team 3	THARAKA_NITHI	CHUKA DISTRICT HOSPITAL	IGAMBA NGOMBE SUB COUNTY	11973	Level 2	Above 5 Years	44		Female	1133	CCC		YES	2	YES	Cough Fever Night_sweats Weight_loss		2016-03-07				1.63	53	YES	2015-03-06	YES	2014-11-27	LDL < 1000 Copies	YES	2017-10-12	LDL < 1000 Copies	Yes	Yes	Completed	2016-09-07							Every_month	No		No		12_months
THARAKA_NITHI	Team 3	THARAKA_NITHI	CHUKA DISTRICT HOSPITAL	IGAMBA NGOMBE SUB COUNTY	11973	Level 2	Above 5 Years	43		Male	913	CCC		YES	6	YES	Cough Fever Night_sweats Weight_loss		2016-04-11				1.79	68	YES	2010-07-07	YES	2015-01-08	LDL < 1000 Copies	YES	2016-06-23	LDL < 1000 Copies	Yes	Yes	Completed	2016-10-11							Every_month	No		No		6_months
THARAKA_NITHI	Team 3	THARAKA_NITHI	CHUKA DISTRICT HOSPITAL	IGAMBA NGOMBE SUB COUNTY	11973	Level 2	Above 5 Years	41		Female	1123	CCC		YES	5	YES	Cough Fever Night_sweats Weight_loss		2016-03-08				1.65	49	YES	2015-07-21	NO			YES	2018-03-15	LDL < 1000 Copies	Yes	Yes	Completed	2016-10-11							Every_month	No		No		12_months
THARAKA_NITHI	Team 3	THARAKA_NITHI	CHUKA DISTRICT HOSPITAL	IGAMBA NGOMBE SUB COUNTY	11973	Level 2	Above 5 Years	49		Male	1145	CCC		YES	3	YES	Cough Fever Night_sweats Weight_loss		2015-12-01				1.71	62	YES	2013-08-27	YES	2015-03-25	LDL < 1000 Copies	YES	2016-08-03	LDL < 1000 Copies	No	Yes	Completed	2016-06-01							Every_2_Months	No		No		12_months
THARAKA_NITHI	Team 3	THARAKA_NITHI	CHUKA DISTRICT HOSPITAL	IGAMBA NGOMBE SUB COUNTY	11973	Level 2	Above 5 Years	53		Male	902	CCC		YES	4	YES	Cough Fever Night_sweats Weight_loss		2015-12-07				1.66	58	YES	2010-01-05	YES	2015-03-04	LDL < 1000 Copies	YES	2017-01-25	LDL < 1000 Copies	Yes	Yes	Completed	2016-05-07							Every_month	No		No		12_months
THARAKA_NITHI	Team 3	THARAKA_NITHI	CHUKA DISTRICT HOSPITAL	IGAMBA NGOMBE SUB COUNTY	11973	Level 2	Above 5 Years	49		Male	4087	CCC		YES	0	YES	Cough Fever Night_sweats Weight_loss		2018-02-22				1.65	57	YES	2016-10-06	YES	2017-08-28	LDL < 1000 Copies	YES	2018-08-16	LDL < 1000 Copies	Yes	Yes	Completed	2018-07-25							Every_month	No		No		12_months
THARAKA_NITHI	Team 3	THARAKA_NITHI	CHUKA DISTRICT HOSPITAL	IGAMBA NGOMBE SUB COUNTY	11973	Level 2	Above 5 Years	34		Female	1136	CCC		YES	3	YES	Cough Fever Night_sweats Weight_loss		2016-02-23				1.65	63	YES	2010-03-05	YES	2014-12-16	LDL < 1000 Copies	YES	2016-08-30	LDL < 1000 Copies	Yes	Yes	Completed	2016-09-02							Every_month	No		No		12_months
THARAKA_NITHI	Team 3	THARAKA_NITHI	CHUKA DISTRICT HOSPITAL	IGAMBA NGOMBE SUB COUNTY	11973	Level 2	Above 5 Years	60		Female	1146	CCC		YES	4	YES	Cough Fever Night_sweats Weight_loss		2016-02-01				1.56	49	YES	2011-04-20	YES	2015-02-24	LDL < 1000 Copies	YES	2016-10-26	LDL < 1000 Copies	Yes	Yes	Completed	2016-08-01							Every_month	No		No		12_months
THARAKA_NITHI	Team 3	THARAKA_NITHI	CHUKA DISTRICT HOSPITAL	IGAMBA NGOMBE SUB COUNTY	11973	Level 2	Above 5 Years	49		Female	955	CCC		NO					2018-03-14				1.57	48	YES	2010-05-27	YES	2018-03-14	DETECTABLE > 1000 Copies	YES	2018-08-13	DETECTABLE > 1000 Copies	Yes	Yes	Completed	2018-09-15							Every_month	No		No		6_months
THARAKA_NITHI	Team 3	THARAKA_NITHI	CHUKA DISTRICT HOSPITAL	IGAMBA NGOMBE SUB COUNTY	11973	Level 2	Above 5 Years	55		Male	2322	CCC		NO					2018-06-25				1.72	61	YES	2018-05-10	YES	2018-05-09	LDL < 1000 Copies	NO			Yes	Yes	Completed	2018-12-30							Every_2_Months	No		No		6_months
THARAKA_NITHI	Team 3	THARAKA_NITHI	CHUKA DISTRICT HOSPITAL	IGAMBA NGOMBE SUB COUNTY	11973	Level 2	Above 5 Years	24		Male	2328	CCC		NO					2018-06-28				1.67	43	YES	2018-05-17	YES	2018-05-31	LDL < 1000 Copies	YES	2018-11-26	LDL < 1000 Copies	Yes	Yes	Completed	2018-12-28							Every_month	No		No		12_months
THARAKA_NITHI	Team 3	THARAKA_NITHI	CHUKA DISTRICT HOSPITAL	IGAMBA NGOMBE SUB COUNTY	11973	Level 2	Above 5 Years	38		Female	1121	CCC		NO					2018-05-04				1.55	60	YES	2013-11-21	YES	2017-05-09	LDL < 1000 Copies	YES	2018-05-31	LDL < 1000 Copies	Yes	Yes	Completed	2018-11-05							Every_month	No		No		12_months
THARAKA_NITHI	Team 3	THARAKA_NITHI	CHUKA DISTRICT HOSPITAL	IGAMBA NGOMBE SUB COUNTY	11973	Level 2	Above 5 Years	38		Female	2345	CCC		NO					2018-06-19				1.64	67	YES	2018-06-04	NO			YES	2019-02-11	LDL < 1000 Copies	Yes	Yes	Completed	2019-01-20							Every_month	No		No		12_months
THARAKA_NITHI	Team 3	THARAKA_NITHI	CHUKA DISTRICT HOSPITAL	IGAMBA NGOMBE SUB COUNTY	11973	Level 2	Above 5 Years	68		Female	4200	CCC		NO					2017-01-16				1.55	46	YES	2016-10-28	NO			YES	2017-05-30	LDL < 1000 Copies	Yes	Yes	Completed	2017-07-17							Every_month	No		No		12_months
THARAKA_NITHI	Team 3	THARAKA_NITHI	CHUKA DISTRICT HOSPITAL	IGAMBA NGOMBE SUB COUNTY	11973	Level 2	Above 5 Years	43		Female	2153	CCC		YES	5	YES	Cough Fever Night_sweats Weight_loss		2018-02-25				1.71	73	YES	2017-04-26	YES	2018-01-03	LDL < 1000 Copies	NO			Yes	Yes	Completed	2018-08-28							Every_month	No		No		12_months
THARAKA_NITHI	Team 3	THARAKA_NITHI	CHUKA DISTRICT HOSPITAL	IGAMBA NGOMBE SUB COUNTY	11973	Level 2	Above 5 Years	26		Female	2343	CCC		NO					2018-06-07				1.54	49	YES	2018-05-20	NO			YES	2018-12-20	LDL < 1000 Copies	Yes	Yes	Completed	2019-01-05							Every_2_Months	No		No		6_months
KISUMU	Team 8	KISUMU	CHULAIMBO SUB COUNTY HOSPITAL	KISUMU CENTRAL SUB COUNTY	13704	Level 4	Above 5 Years	31		Female	8431ch-8	CCC		YES	4	YES	Cough Fever Night_sweats Weight_loss		2016-11-25				1.66	52	YES	2008-06-04	YES	2016-11-10	DETECTABLE > 1000 Copies	YES	2017-01-09	DETECTABLE > 1000 Copies	not_documented	Yes	Completed	2017-05-15							Every_month	No		not_documented		Others
KISUMU	Team 8	KISUMU	CHULAIMBO SUB COUNTY HOSPITAL	KISUMU CENTRAL SUB COUNTY	13704	Level 4	Above 5 Years	19		Female	21979ch-9	CCC		YES	5	YES	Cough Fever Night_sweats Weight_loss		2017-01-11				1.59	74	YES	2016-09-05	NO			YES	2017-03-08	LDL < 1000 Copies	not_documented	Yes	Completed	2017-06-28							Every_2_Months	No		No		18_months
KISUMU	Team 8	KISUMU	CHULAIMBO SUB COUNTY HOSPITAL	KISUMU CENTRAL SUB COUNTY	13704	Level 4	Above 5 Years	70		Female	12206ch-8	CCC		YES	5	YES	Cough Fever Night_sweats Weight_loss		2017-02-28				1.5	54	YES	2009-01-15	YES	2016-03-01	LDL < 1000 Copies	YES	2017-04-25	LDL < 1000 Copies	not_documented	Yes	Completed	2017-08-15							Every_2_Months	No		No		6_months
KISUMU	Team 8	KISUMU	CHULAIMBO SUB COUNTY HOSPITAL	KISUMU CENTRAL SUB COUNTY	13704	Level 4	Above 5 Years	48		Female	17864ch-9	CCC		YES	6	YES	Fever Cough Night_sweats Weight_loss		2017-04-05				1.65	48	YES	2012-10-25	YES	2016-06-29	LDL < 1000 Copies	YES	2017-06-29	LDL < 1000 Copies	not_documented	Yes	Completed	2017-09-20							Every_2_Months	No		No		18_months
KISUMU	Team 8	KISUMU	CHULAIMBO SUB COUNTY HOSPITAL	KISUMU CENTRAL SUB COUNTY	13704	Level 4	Above 5 Years	34		Male	16850ch-9	CCC		YES	3	YES	Cough Fever Night_sweats Weight_loss		2017-05-24				1.71	55	YES	2011-09-30	NO			YES	2018-05-24	LDL < 1000 Copies	not_documented	Yes	Completed	2017-11-08							Every_2_Months	No		No		6_months
KISUMU	Team 8	KISUMU	CHULAIMBO SUB COUNTY HOSPITAL	KISUMU CENTRAL SUB COUNTY	13704	Level 4	Above 5 Years	29		Female	16727ch-9	CCC		YES	6	YES	Cough Fever Night_sweats Weight_loss		2017-05-25				1.6	48	YES	2011-11-04	YES	2017-04-04	LDL < 1000 Copies	YES	2018-05-22	LDL < 1000 Copies	not_documented	Yes	Completed	2017-11-09							Every_month	No		No		12_months
KISUMU	Team 8	KISUMU	CHULAIMBO SUB COUNTY HOSPITAL	KISUMU CENTRAL SUB COUNTY	13704	Level 4	Above 5 Years	56		Male	14366ch-8	CCC		YES	5	YES	Cough Fever Night_sweats Weight_loss		2017-05-30				1.83	76	YES	2010-06-03	YES	2017-04-05	LDL < 1000 Copies	YES	2018-04-18	LDL < 1000 Copies	not_documented	Yes	Completed	2018-11-15							Every_2_Months	No		No		12_months
KISUMU	Team 8	KISUMU	CHULAIMBO SUB COUNTY HOSPITAL	KISUMU CENTRAL SUB COUNTY	13704	Level 4	Above 5 Years	40		Female	4060ch-9	CCC		YES	5	YES	Cough Fever Night_sweats Weight_loss		2017-06-08				1.71	96	YES	2006-05-26	YES	2016-10-20	LDL < 1000 Copies	YES	2017-09-05	LDL < 1000 Copies	not_documented	Yes	Completed	2017-11-23							Every_3_Months	No		No		12_months
KISUMU	Team 8	KISUMU	CHULAIMBO SUB COUNTY HOSPITAL	KISUMU CENTRAL SUB COUNTY	13704	Level 4	Above 5 Years	51		Female	4681ch-2	CCC		YES	4	YES	Cough Fever Night_sweats Weight_loss		2017-06-22				1.72	61	YES	2010-02-02	YES	2016-11-16	LDL < 1000 Copies	YES	2017-12-15	LDL < 1000 Copies	not_documented	Yes	Completed	2017-12-07							Every_2_Months	No		No		12_months
KISUMU	Team 8	KISUMU	CHULAIMBO SUB COUNTY HOSPITAL	KISUMU CENTRAL SUB COUNTY	13704	Level 4	Above 5 Years	23		Female	22457ch-5	CCC		YES	0	YES	Cough Fever Night_sweats Weight_loss		2017-07-28				1.7	62	YES	2013-07-16	NO			NO			not_documented	Yes	Completed	2018-01-12							Every_month	not_documented		not_documented		6_months
KISUMU	Team 8	KISUMU	CHULAIMBO SUB COUNTY HOSPITAL	KISUMU CENTRAL SUB COUNTY	13704	Level 4	Above 5 Years	40		Male	22473ch-2	CCC		YES	5	YES	Cough Fever Night_sweats Weight_loss		2017-09-04				1.62	55	YES	2017-07-03	NO			YES	2018-01-11	DETECTABLE > 1000 Copies	not_documented	Yes	Completed	2018-02-19							Every_month	No		No		12_months
KISUMU	Team 8	KISUMU	CHULAIMBO SUB COUNTY HOSPITAL	KISUMU CENTRAL SUB COUNTY	13704	Level 4	Above 5 Years	42		Female	14719ch-8	CCC		YES	4	YES	Cough Fever Night_sweats Weight_loss		2017-09-22				1.64	52	YES	2010-08-31	YES	2017-07-28	LDL < 1000 Copies	YES	2018-06-06	LDL < 1000 Copies	not_documented	Yes	Completed	2018-03-09							Every_3_Months	No		No		12_months
KISUMU	Team 8	KISUMU	CHULAIMBO SUB COUNTY HOSPITAL	KISUMU CENTRAL SUB COUNTY	13704	Level 4	Above 5 Years	30		Male	2252ch-7	CCC		YES	5	YES	Cough Fever Night_sweats Weight_loss		2017-10-02				1.71	66	YES	2017-08-04	NO			YES	2018-01-26	LDL < 1000 Copies	not_documented	Yes	Completed	2018-03-19							Every_month	No		No		6_months
KISUMU	Team 8	KISUMU	CHULAIMBO SUB COUNTY HOSPITAL	KISUMU CENTRAL SUB COUNTY	13704	Level 4	Above 5 Years	45		Male	532ch-1	CCC		YES	8	YES	Cough Night_sweats Weight_loss Fever		2017-10-25				1.7	62	YES	2006-03-30	YES	2017-09-27	LDL < 1000 Copies	YES	2018-08-29	DETECTABLE > 1000 Copies	not_documented	Yes	Completed	2018-04-11							Every_month	No		No		6_months
KISUMU	Team 8	KISUMU	CHULAIMBO SUB COUNTY HOSPITAL	KISUMU CENTRAL SUB COUNTY	13704	Level 4	Above 5 Years	36		Female	807ch-7	CCC		YES	2	YES	Cough Fever Night_sweats Weight_loss		2017-12-09				1.74	62	YES	2015-10-06	YES	2017-06-23	LDL < 1000 Copies	YES	2018-03-08	LDL < 1000 Copies	not_documented	Yes	Completed	2018-04-25							Every_month	not_documented		No		6_months
KISUMU	Team 8	KISUMU	CHULAIMBO SUB COUNTY HOSPITAL	KISUMU CENTRAL SUB COUNTY	13704	Level 4	Above 5 Years	19		Male	3474ch-3	CCC		YES	7	YES	Cough Fever Weight_loss Night_sweats		2017-12-08				1.64	51	YES	2006-05-10	YES	2017-10-19	LDL < 1000 Copies	YES	2018-11-05	LDL < 1000 Copies	not_documented	Yes	Completed	2018-05-24							Every_2_Months	No		No		6_months
KISUMU	Team 8	KISUMU	CHULAIMBO SUB COUNTY HOSPITAL	KISUMU CENTRAL SUB COUNTY	13704	Level 4	Above 5 Years	19		Female	22259ch-5	CCC		YES	5	YES	Cough Fever Night_sweats Weight_loss		2018-02-23				1.51	40	YES	2017-02-20	YES	2017-02-20	LDL < 1000 Copies	YES	2018-04-19	LDL < 1000 Copies	not_documented	Yes	Completed	2018-08-09							Every_2_Months	not_documented		not_documented		Others
KISUMU	Team 8	KISUMU	CHULAIMBO SUB COUNTY HOSPITAL	KISUMU CENTRAL SUB COUNTY	13704	Level 4	Above 5 Years	57		Female	3066ch-7	CCC		YES	5	YES	Cough Fever Night_sweats Weight_loss		2018-03-29				1.65	58	YES	2006-03-23	YES	2017-06-22	LDL < 1000 Copies	YES	2018-09-20	LDL < 1000 Copies	not_documented	Yes	Completed	2018-08-15							Every_2_Months	No		No		Others
KISUMU	Team 8	KISUMU	CHULAIMBO SUB COUNTY HOSPITAL	KISUMU CENTRAL SUB COUNTY	13704	Level 4	Above 5 Years	45		Male	12216ch-7	CCC		YES	6	YES	Cough Fever Night_sweats Weight_loss		2017-07-07				1.73	66	YES	2009-01-30	YES	2016-05-05	LDL < 1000 Copies	YES	2017-10-05	LDL < 1000 Copies	not_documented	Yes	Completed	2017-12-22							Every_2_Months	No		No		12_months
BUNGOMA	Team 7	BUNGOMA	CHWELE SUB COUNTY HOSPITAL	KANDUYI SUB COUNTY	15828	Level 3	Above 5 Years	36		Female	1071	CCC		YES	4	NO			2016-03-17				1.76	76	YES	2012-07-25	YES	2015-05-12	LDL < 1000 Copies	YES	2016-07-19	LDL < 1000 Copies	not_documented	Yes	Completed	2016-09-17							Every_month	No		No		Others
BUNGOMA	Team 7	BUNGOMA	CHWELE SUB COUNTY HOSPITAL	KANDUYI SUB COUNTY	15828	Level 3	Above 5 Years	59		Male	1363	CCC		YES	4	NO			2016-01-21				1.7	53	YES	2015-03-18	NO			YES	2016-09-15	LDL < 1000 Copies	not_documented	Yes	Completed	2016-07-21							Every_2_Months	No		No		Others
BUNGOMA	Team 7	BUNGOMA	CHWELE SUB COUNTY HOSPITAL	KANDUYI SUB COUNTY	15828	Level 3	Above 5 Years	38		Male	1137	CCC		YES	6	YES	Cough Fever Night_sweats Weight_loss		2016-01-19				1.66	55	YES	2014-08-12	NO			YES	2016-07-12	DETECTABLE > 1000 Copies	not_documented	Yes	Completed	2016-07-19							Every_month	No		No		Others
BUNGOMA	Team 7	BUNGOMA	CHWELE SUB COUNTY HOSPITAL	KANDUYI SUB COUNTY	15828	Level 3	Above 5 Years	13		Male	T.I1037	CCC		YES	3	YES	Cough Fever Night_sweats Weight_loss Failure_to_thrive		2016-04-09				1.42	31	YES	2015-02-26	NO			YES	2017-05-20	LDL < 1000 Copies	not_documented	Yes	Completed	2016-10-09							Every_2_Months	No		No		Others
BUNGOMA	Team 7	BUNGOMA	CHWELE SUB COUNTY HOSPITAL	KANDUYI SUB COUNTY	15828	Level 3	Above 5 Years	62		Male	117	CCC		YES	4	YES	Cough Fever Night_sweats Weight_loss		2016-04-19				1.67	62	YES	2008-03-11	NO			YES	2016-08-11	LDL < 1000 Copies	not_documented	Yes	Completed	2016-10-19							Every_2_Months	No		No		Others
BUNGOMA	Team 7	BUNGOMA	CHWELE SUB COUNTY HOSPITAL	KANDUYI SUB COUNTY	15828	Level 3	Above 5 Years	45		Female	331	CCC		YES	4	YES	Cough Fever Night_sweats Weight_loss		2016-01-28				1.6	67	YES	2009-05-10	YES	2015-02-26	LDL < 1000 Copies	YES	2016-02-17	LDL < 1000 Copies	not_documented	Yes	Completed	2016-07-28							Every_2_Months	No		No		Others
BUNGOMA	Team 7	BUNGOMA	CHWELE SUB COUNTY HOSPITAL	KANDUYI SUB COUNTY	15828	Level 3	Above 5 Years	51		Female	729	CCC		YES	4	NO			2016-01-21				1.62	59	YES	2010-06-22	YES	2015-02-17	LDL < 1000 Copies	YES	2016-09-20	LDL < 1000 Copies	not_documented	Yes	Completed	2017-07-21							Every_2_Months	No		No		Others
BUNGOMA	Team 7	BUNGOMA	CHWELE SUB COUNTY HOSPITAL	KANDUYI SUB COUNTY	15828	Level 3	Above 5 Years	38		Male	1465	CCC		YES	3	NO			2016-11-30				1.68	70	YES	2015-10-26	YES	2016-02-11	LDL < 1000 Copies	YES	2017-02-02	LDL < 1000 Copies	not_documented	Yes	Completed	2017-05-30							Every_month	No		No		Others
BUNGOMA	Team 7	BUNGOMA	CHWELE SUB COUNTY HOSPITAL	KANDUYI SUB COUNTY	15828	Level 3	Above 5 Years	58		Female	1330	CCC		YES	4	YES	Cough Fever Night_sweats Weight_loss		2017-04-04				1.53	70	YES	2016-07-26	NO			YES	2019-01-08	LDL < 1000 Copies	not_documented	Yes	Completed	2017-10-04							Every_2_Months	No		No		Others
BUNGOMA	Team 7	BUNGOMA	CHWELE SUB COUNTY HOSPITAL	KANDUYI SUB COUNTY	15828	Level 3	Above 5 Years	9		Female	1442	CCC		YES	5	YES	Cough Fever Failure_to_thrive Weight_loss		2016-12-17				1.3	28	YES	2015-09-24	YES	2016-03-05	DETECTABLE > 1000 Copies	YES	2017-05-19	LDL < 1000 Copies	not_documented	Yes	Completed	2017-06-17							Every_month	No		No		Others
BUNGOMA	Team 7	BUNGOMA	CHWELE SUB COUNTY HOSPITAL	KANDUYI SUB COUNTY	15828	Level 3	Above 5 Years	50		Female	1046	CCC		YES	4	YES	Cough Fever Night_sweats Weight_loss		2017-05-09				1.58	54	YES	2016-03-06	NO			YES	2017-09-21	LDL < 1000 Copies	not_documented	Yes	Completed	2017-11-10							Every_month	No		No		Others
BUNGOMA	Team 7	BUNGOMA	CHWELE SUB COUNTY HOSPITAL	KANDUYI SUB COUNTY	15828	Level 3	Above 5 Years	51		Male	993	CCC		YES	4	YES	Cough Fever Night_sweats Weight_loss		2016-10-17				1.56	60	YES	2011-11-11	NO			YES	2017-11-02	LDL < 1000 Copies	not_documented	Yes	Completed	2017-04-10							Every_2_Months	No		No		Others
BUNGOMA	Team 7	BUNGOMA	CHWELE SUB COUNTY HOSPITAL	KANDUYI SUB COUNTY	15828	Level 3	Above 5 Years	38		Female	645	CCC		YES	7	NO			2016-11-12				1.64	57	YES	2014-08-05	NO			YES	2017-01-14	LDL < 1000 Copies	not_documented	Yes	Completed	2017-05-12							Every_month	No		No		Others
BUNGOMA	Team 7	BUNGOMA	CHWELE SUB COUNTY HOSPITAL	KANDUYI SUB COUNTY	15828	Level 3	Above 5 Years	34		Female	1206	CCC		YES	1	NO			2016-09-25				1.62	84	YES	2014-02-03	NO			YES	2017-10-12	LDL < 1000 Copies	not_documented	Yes	Completed	2017-03-20							Every_3_Months	No		No		Others
BUNGOMA	Team 7	BUNGOMA	CHWELE SUB COUNTY HOSPITAL	KANDUYI SUB COUNTY	15828	Level 3	Above 5 Years	45		Male	722	CCC		YES	2	YES	Cough Fever Night_sweats Weight_loss		2016-11-09				1.82	72	YES	2010-02-02	NO			YES	2017-05-09	LDL < 1000 Copies	not_documented	Yes	Completed	2017-05-09							Every_2_Months	No		No		Others
BUNGOMA	Team 7	BUNGOMA	CHWELE SUB COUNTY HOSPITAL	KANDUYI SUB COUNTY	15828	Level 3	Above 5 Years	45		Female	483	CCC		YES	4	NO			2017-02-06				1.59	62	YES	2009-07-09	YES	2016-03-01	LDL < 1000 Copies	YES	2017-10-03	LDL < 1000 Copies	not_documented	Yes	Completed	2017-07-31							Every_2_Months	No		No		Others
BUNGOMA	Team 7	BUNGOMA	CHWELE SUB COUNTY HOSPITAL	KANDUYI SUB COUNTY	15828	Level 3	Above 5 Years	66		Female	1037	CCC		YES	2	YES	Cough Fever Night_sweats Weight_loss		2016-11-10				1.68	61	YES	2012-10-02	NO			YES	2018-11-13	LDL < 1000 Copies	not_documented	Yes	Completed	2017-05-10							Every_2_Months	No		No		Others
BUNGOMA	Team 7	BUNGOMA	CHWELE SUB COUNTY HOSPITAL	KANDUYI SUB COUNTY	15828	Level 3	Above 5 Years	32		Female	1614	CCC		YES	5	YES	Cough Fever Night_sweats Weight_loss		2017-06-15				1.58	60	YES	2016-11-22	NO			YES	2018-03-15	LDL < 1000 Copies	not_documented	Yes	Completed	2018-01-15							Every_2_Months	No		No		Others
BUNGOMA	Team 7	BUNGOMA	CHWELE SUB COUNTY HOSPITAL	KANDUYI SUB COUNTY	15828	Level 3	Above 5 Years	52		Female	359	CCC		YES	4	NO			2016-11-03				1.64	59	YES	2011-06-14	NO			YES	2017-08-08	LDL < 1000 Copies	not_documented	Yes	Completed	2017-05-10							Every_2_Months	No		No		Others
BUNGOMA	Team 7	BUNGOMA	CHWELE SUB COUNTY HOSPITAL	KANDUYI SUB COUNTY	15828	Level 3	Above 5 Years	40		Female	822	CCC		YES	3	YES	Cough Fever Night_sweats Weight_loss		2016-10-06				1.64	49	YES	2010-12-03	NO			YES	2017-01-10	LDL < 1000 Copies	not_documented	Yes	Completed	2017-03-06							Every_2_Months	No		No		Others
BUNGOMA	Team 7	BUNGOMA	CHWELE SUB COUNTY HOSPITAL	KANDUYI SUB COUNTY	15828	Level 3	Above 5 Years	66		Female	1085	CCC		YES	4	YES	Cough Fever Night_sweats Weight_loss		2017-03-09				1.59	71	YES	2011-10-06	NO			NO			not_documented	Yes	Completed	2017-09-09							Every_2_Months	No		No		Others
BUNGOMA	Team 7	BUNGOMA	CHWELE SUB COUNTY HOSPITAL	KANDUYI SUB COUNTY	15828	Level 3	Above 5 Years	28		Female	1483	CCC		YES	5	YES	Cough Fever Night_sweats Weight_loss		2017-04-18				1.6	58	YES	2015-12-28	NO			YES	2018-07-17	LDL < 1000 Copies	not_documented	Yes	Completed	2017-10-18							Every_month	No		No		Others
BUNGOMA	Team 7	BUNGOMA	CHWELE SUB COUNTY HOSPITAL	KANDUYI SUB COUNTY	15828	Level 3	Above 5 Years	32		Male	T.I1158	CCC		YES	7	YES	Cough Fever Night_sweats Weight_loss		2016-01-19				1.7	62	YES	2013-08-13	YES	2015-05-12	LDL < 1000 Copies	YES	2018-02-12	LDL < 1000 Copies	not_documented	Yes	Completed	2016-07-19							Every_2_Months	No		No		Others
BUNGOMA	Team 7	BUNGOMA	CHWELE SUB COUNTY HOSPITAL	KANDUYI SUB COUNTY	15828	Level 3	Above 5 Years	26		Female	T.I51704	CCC		YES	2	YES	Cough Fever Night_sweats Weight_loss		2016-03-14				1.74	66	YES	2013-11-03	NO			YES	2018-04-17	LDL < 1000 Copies	not_documented	Yes	Completed	2016-07-20							Every_2_Months	No		No		Others
BUNGOMA	Team 7	BUNGOMA	CHWELE SUB COUNTY HOSPITAL	KANDUYI SUB COUNTY	15828	Level 3	Above 5 Years	40		Male	1326	CCC		YES	9	YES	Cough Fever Night_sweats Weight_loss		2017-05-23				1.75	65	YES	2014-11-17	YES	2016-09-29	DETECTABLE > 1000 Copies	NO			not_documented	Yes	Completed	2017-11-23							Every_month	No		No		Others
BUNGOMA	Team 7	BUNGOMA	CHWELE SUB COUNTY HOSPITAL	KANDUYI SUB COUNTY	15828	Level 3	Above 5 Years	33		Female	1181	CCC		YES	8	NO			2017-01-14				1.75	93	YES	2014-06-15	YES	2016-07-15	LDL < 1000 Copies	YES	2017-08-21	LDL < 1000 Copies	not_documented	Yes	Completed	2017-06-14							Every_2_Months	No		No		Others
BUNGOMA	Team 7	BUNGOMA	CHWELE SUB COUNTY HOSPITAL	KANDUYI SUB COUNTY	15828	Level 3	Above 5 Years	41		Female	1068	CCC		YES	3	YES	Cough Fever Night_sweats Weight_loss		2016-01-28				1.72	73	YES	2012-07-03	NO			YES	2016-05-24	LDL < 1000 Copies	not_documented	Yes	Completed	2016-07-28							Every_2_Months	No		No		Others
BUNGOMA	Team 7	BUNGOMA	CHWELE SUB COUNTY HOSPITAL	KANDUYI SUB COUNTY	15828	Level 3	Above 5 Years	42		Female	314	CCC		YES	7	NO			2017-05-20				1.65	70	YES	2008-01-04	NO			YES	2018-06-15	LDL < 1000 Copies	not_documented	Yes	Completed	2017-11-20							Every_2_Months	No		No		Others
BUNGOMA	Team 7	BUNGOMA	CHWELE SUB COUNTY HOSPITAL	KANDUYI SUB COUNTY	15828	Level 3	Above 5 Years	21		Female	950	CCC		YES	2	YES	Cough Fever Night_sweats Weight_loss		2017-04-11				1.59	54	YES	2015-04-23	NO			YES	2019-01-15	LDL < 1000 Copies	not_documented	Yes	Completed	2017-10-11							less_month	No		No		Others
BUNGOMA	Team 7	BUNGOMA	CHWELE SUB COUNTY HOSPITAL	KANDUYI SUB COUNTY	15828	Level 3	Above 5 Years	36		Female	1554	CCC		YES	2	YES	Cough Fever Night_sweats Weight_loss		2017-01-18				1.67	54	YES	2016-06-22	NO			YES	2019-01-21	LDL < 1000 Copies	not_documented	Yes	Completed	2017-07-18							Every_2_Months	No		No		Others
BUNGOMA	Team 7	BUNGOMA	CHWELE SUB COUNTY HOSPITAL	KANDUYI SUB COUNTY	15828	Level 3	Above 5 Years	42		Female	731	CCC		YES	3	YES	Cough Fever Night_sweats Weight_loss		2017-12-14				1.62	69	YES	2011-08-18	NO			YES	2018-03-07	DETECTABLE > 1000 Copies	not_documented	Yes	Completed	2018-06-14							Every_2_Months	No		No		Others
BUNGOMA	Team 7	BUNGOMA	CHWELE SUB COUNTY HOSPITAL	KANDUYI SUB COUNTY	15828	Level 3	Above 5 Years	44		Female	15860586	CCC		YES	2	NO			2016-09-20				1.7	72	YES	2012-12-14	YES	2016-01-17	LDL < 1000 Copies	YES	2017-08-28	LDL < 1000 Copies	not_documented	Yes	Completed	2017-03-20							Every_3_Months	No		Yes		Others
BUNGOMA	Team 7	BUNGOMA	CHWELE SUB COUNTY HOSPITAL	KANDUYI SUB COUNTY	15828	Level 3	Above 5 Years	42		Male	193	CCC		YES	5	YES	Fever Cough Night_sweats Weight_loss		2017-08-03				1.8	62	YES	2009-02-27	NO			YES	2018-05-08	LDL < 1000 Copies	not_documented	Yes	Completed	2018-03-03							Every_2_Months	No		No		Others
BUNGOMA	Team 7	BUNGOMA	CHWELE SUB COUNTY HOSPITAL	KANDUYI SUB COUNTY	15828	Level 3	Below 5 Years		24	Female	1710	CCC		YES	4	NO			2017-07-07	0.61	11	999			YES	2017-07-07	NO			YES	2018-01-15	DETECTABLE > 1000 Copies	not_documented	Yes	Completed	2018-01-01							Every_month	No		Yes		Others
BUNGOMA	Team 7	BUNGOMA	CHWELE SUB COUNTY HOSPITAL	KANDUYI SUB COUNTY	15828	Level 3	Above 5 Years	30		Female	1705	CCC		YES	5	NO			2018-03-15				1.58	54	YES	2017-06-27	NO			YES	2019-01-17	LDL < 1000 Copies	not_documented	Yes	Completed	2018-09-13							Every_2_Months	No		No		Others
BUNGOMA	Team 7	BUNGOMA	CHWELE SUB COUNTY HOSPITAL	KANDUYI SUB COUNTY	15828	Level 3	Above 5 Years	37		Female	1719	CCC		YES	5	YES	Cough Fever Night_sweats Weight_loss		2018-05-14				1.53	60	YES	2017-08-16	NO			YES	2019-02-14	LDL < 1000 Copies	not_documented	Yes	Completed	2018-11-14							Every_2_Months	No		No		Others
BUNGOMA	Team 7	BUNGOMA	CHWELE SUB COUNTY HOSPITAL	KANDUYI SUB COUNTY	15828	Level 3	Above 5 Years	23		Female	1715	CCC		YES	5	NO			2018-04-12				1.53	53	YES	2017-07-19	NO			YES	2019-01-11	DETECTABLE > 1000 Copies	not_documented	Yes	Completed	2018-10-12							Above_4_months	No		No		Others
BUNGOMA	Team 7	BUNGOMA	CHWELE SUB COUNTY HOSPITAL	KANDUYI SUB COUNTY	15828	Level 3	Above 5 Years	53		Male	1026	CCC		YES	3	YES	Cough Fever Night_sweats Weight_loss		2017-11-01				1.7	66	YES	2012-02-22	YES	2017-05-04	LDL < 1000 Copies	YES	2018-05-30	LDL < 1000 Copies	not_documented	Yes	Completed	2018-05-16							Every_2_Months	No		No		Others
BUNGOMA	Team 7	BUNGOMA	CHWELE SUB COUNTY HOSPITAL	KANDUYI SUB COUNTY	15828	Level 3	Above 5 Years	28		Female	1663	CCC		YES	2	YES	Cough Fever Night_sweats Weight_loss		2017-12-15				1.65	56	YES	2017-03-30	NO			YES	2019-02-14	LDL < 1000 Copies	not_documented	Yes	Completed	2018-07-15							Every_month	No		No		Others
BUNGOMA	Team 7	BUNGOMA	CHWELE SUB COUNTY HOSPITAL	KANDUYI SUB COUNTY	15828	Level 3	Above 5 Years	33		Female	T.I 737	CCC		YES	7	NO			2018-02-12				1.58	75	YES	2010-08-09	NO			YES	2019-01-10	DETECTABLE > 1000 Copies	not_documented	Yes	Completed	2018-09-12							Every_month	No		No		Others
BUNGOMA	Team 7	BUNGOMA	CHWELE SUB COUNTY HOSPITAL	KANDUYI SUB COUNTY	15828	Level 3	Above 5 Years	42		Female	1228	CCC		YES	3	YES	Cough Fever Night_sweats Weight_loss		2017-09-12				1.6	65	YES	2014-04-22	NO			YES	2018-11-19	LDL < 1000 Copies	not_documented	Yes	Completed	2018-04-12							Every_3_Months	No		No		Others
BUNGOMA	Team 7	BUNGOMA	CHWELE SUB COUNTY HOSPITAL	KANDUYI SUB COUNTY	15828	Level 3	Above 5 Years	34		Male	T.I5361	CCC		YES	4	YES	Cough Fever Night_sweats Weight_loss		2017-07-17				1.7	95	YES	2016-06-17	NO			YES	2018-05-10	LDL < 1000 Copies	not_documented	Yes	Completed	2018-01-17							Above_4_months	No		No		Others
NAIROBI	Team 5	NAIROBI	COPTIC HOSPITAL	EMBAKASI WEST SUB COUNTY	17411	Level 5	Above 5 Years	38		Female	12905102	CCC		YES	5	YES	Cough Fever Night_sweats Weight_loss		2016-02-26				1.5	61	NO		NO			YES	2018-08-29	LDL < 1000 Copies	No	Yes	Completed	2016-11-18							Every_3_Months	No		No		24_months
NAIROBI	Team 5	NAIROBI	COPTIC HOSPITAL	EMBAKASI WEST SUB COUNTY	17411	Level 5	Above 5 Years	55		Female	129053217	CCC		YES	6	YES	Cough Fever Night_sweats Weight_loss		2016-02-12				1.58	73	NO		NO			YES	2018-04-24	LDL < 1000 Copies	No	Yes	Completed	2016-10-27							Every_3_Months	No		No		24_months
NAIROBI	Team 5	NAIROBI	COPTIC HOSPITAL	EMBAKASI WEST SUB COUNTY	17411	Level 5	Above 5 Years	43		Male	129055946	CCC		YES	5	YES	Cough Fever Night_sweats Weight_loss		2016-04-14				1.71	70	NO		NO			YES	2018-11-20	LDL < 1000 Copies	No	Yes	Completed	2016-10-04							Every_2_Months	No		No		18_months
NAIROBI	Team 5	NAIROBI	COPTIC HOSPITAL	EMBAKASI WEST SUB COUNTY	17411	Level 5	Above 5 Years	46		Female	129058467	CCC		YES	6	YES	Cough Fever Night_sweats Weight_loss		2015-11-02				1.59	58	NO		NO			YES	2018-03-23	LDL < 1000 Copies	No	Yes	Completed	2016-07-14							Every_3_Months	No		No		24_months
NAIROBI	Team 5	NAIROBI	COPTIC HOSPITAL	EMBAKASI WEST SUB COUNTY	17411	Level 5	Above 5 Years	19		Male	1290510282	CCC		YES	5	YES	Cough Fever Night_sweats Weight_loss		2016-04-08				1.74	72	YES	2010-03-05	YES	2016-02-28	LDL < 1000 Copies	YES	2019-02-18	LDL < 1000 Copies	No	Yes	Completed	2016-12-09							Every_2_Months	No		No		24_months
NAIROBI	Team 5	NAIROBI	COPTIC HOSPITAL	EMBAKASI WEST SUB COUNTY	17411	Level 5	Above 5 Years	17		Female	1290512071	CCC		YES	8	YES	Cough Fever Night_sweats Weight_loss		2016-04-08				1.57	64	YES	2011-06-15	YES	2015-09-30	LDL < 1000 Copies	YES	2018-12-07	LDL < 1000 Copies	No	Yes	Completed	2016-11-18							Above_4_months	No		No		24_months
NAIROBI	Team 5	NAIROBI	COPTIC HOSPITAL	EMBAKASI WEST SUB COUNTY	17411	Level 5	Above 5 Years	37		Female	1290513685	CCC		YES	4	YES	Cough Fever Night_sweats Weight_loss		2016-11-16				1.6	58	YES	2013-02-18	YES	2016-11-11	LDL < 1000 Copies	YES	2018-05-18	LDL < 1000 Copies	No	Yes	Completed	2017-05-10							Every_month	No		No		18_months
NAIROBI	Team 5	NAIROBI	COPTIC HOSPITAL	EMBAKASI WEST SUB COUNTY	17411	Level 5	Above 5 Years	38		Male	1290515229	CCC		YES	5	YES	Cough Fever Night_sweats Weight_loss		2015-12-10				1.7	69	YES	2014-05-21	NO			YES	2018-02-20	LDL < 1000 Copies	No	Yes	Completed	2016-09-29							Above_4_months	No		No		18_months
NAIROBI	Team 5	NAIROBI	COPTIC HOSPITAL	EMBAKASI WEST SUB COUNTY	17411	Level 5	Above 5 Years	27		Female	1290516146	CCC		YES	6	YES	Fever Cough Weight_loss Night_sweats		2016-04-07				1.65	43	YES	2015-09-22	NO			YES	2018-07-11	LDL < 1000 Copies	No	Yes	Completed	2016-12-23							Every_3_Months	No		No		24_months
NAIROBI	Team 5	NAIROBI	COPTIC HOSPITAL	EMBAKASI WEST SUB COUNTY	17411	Level 5	Above 5 Years	17		Female	1290511421	CCC		YES	6	YES	Cough Fever Night_sweats Weight_loss		2016-05-03				1.6	74	YES	2010-01-01	YES	2016-02-29	LDL < 1000 Copies	YES	2019-02-11	DETECTABLE > 1000 Copies	No	Yes	Completed	2017-12-13							Every_3_Months	No		No		12_months
NAIROBI	Team 5	NAIROBI	COPTIC HOSPITAL	EMBAKASI WEST SUB COUNTY	17411	Level 5	Above 5 Years	51		Female	1290515211	CCC		YES	4	YES	Cough Fever Night_sweats Weight_loss		2016-05-24				1.67	54	YES	2014-03-01	YES	2016-05-03	LDL < 1000 Copies	YES	2019-01-17	LDL < 1000 Copies	No	Yes	Completed	2017-02-07							Every_3_Months	No		No		18_months
NAIROBI	Team 5	NAIROBI	COPTIC HOSPITAL	EMBAKASI WEST SUB COUNTY	17411	Level 5	Above 5 Years	54		Male	129054607	CCC		YES	5	YES	Cough Fever Night_sweats Weight_loss		2016-08-22				1.77	63	YES	2006-09-12	NO			YES	2018-03-06	LDL < 1000 Copies	No	Yes	Completed	2017-05-15							Every_3_Months	No		No		18_months
NAIROBI	Team 5	NAIROBI	COPTIC HOSPITAL	EMBAKASI WEST SUB COUNTY	17411	Level 5	Above 5 Years	44		Female	1290512640	CCC		YES	4	YES	Cough Fever Night_sweats Weight_loss		2016-08-31				1.57	80	YES	2011-11-09	NO			YES	2018-03-23	LDL < 1000 Copies	No	Yes	Completed	2017-05-31							Every_3_Months	No		Yes		18_months
NAIROBI	Team 5	NAIROBI	COPTIC HOSPITAL	EMBAKASI WEST SUB COUNTY	17411	Level 5	Above 5 Years	46		Male	129054860	CCC		YES	5	YES	Cough Fever Night_sweats Weight_loss		2016-09-09				1.82	80	YES	2011-01-26	NO			YES	2018-09-26	LDL < 1000 Copies	No	Yes	Completed	2017-06-23							Every_3_Months	No		No		18_months
NAIROBI	Team 5	NAIROBI	COPTIC HOSPITAL	EMBAKASI WEST SUB COUNTY	17411	Level 5	Above 5 Years	37		Female	1290515482	CCC		YES	3	YES	Cough Night_sweats Fever Weight_loss		2016-09-19				1.61	47	YES	2014-10-14	NO			YES	2016-10-19	LDL < 1000 Copies	No	Yes	Completed	2017-06-15							Every_3_Months	No		No		Others
NAIROBI	Team 5	NAIROBI	COPTIC HOSPITAL	EMBAKASI WEST SUB COUNTY	17411	Level 5	Above 5 Years	46		Male	1290514345	CCC		YES	5	YES	Cough Fever Night_sweats Weight_loss		2016-09-27				1.82	76	YES	2013-06-21	YES	2016-03-08	LDL < 1000 Copies	YES	2017-12-19	LDL < 1000 Copies	No	Yes	Completed	2017-05-24							Every_3_Months	No		No		18_months
NAIROBI	Team 5	NAIROBI	COPTIC HOSPITAL	EMBAKASI WEST SUB COUNTY	17411	Level 5	Above 5 Years	48		Female	12905607	CCC		YES	4	YES	Cough Fever Night_sweats Weight_loss		2016-10-07				1.46	79	YES	2012-09-21	YES	2016-03-11	LDL < 1000 Copies	YES	2018-12-28	LDL < 1000 Copies	No	Yes	Completed	2017-01-08							Every_3_Months	No		No		24_months
NAIROBI	Team 5	NAIROBI	COPTIC HOSPITAL	EMBAKASI WEST SUB COUNTY	17411	Level 5	Above 5 Years	55		Female	129059758	CCC		YES	4	YES	Cough Fever Night_sweats Weight_loss		2016-10-19				1.51	66	YES	2011-01-06	NO			YES	2018-01-22	LDL < 1000 Copies	No	Yes	Completed	2017-07-17							Every_3_Months	No		No		6_months
NAIROBI	Team 5	NAIROBI	COPTIC HOSPITAL	EMBAKASI WEST SUB COUNTY	17411	Level 5	Above 5 Years	37		Female	1290515742	CCC		YES	5	YES	Cough Fever Night_sweats Weight_loss		2016-10-28				1.61	58	YES	2015-02-10	YES	2016-02-23	LDL < 1000 Copies	YES	2018-07-09	LDL < 1000 Copies	No	Yes	Completed	2017-07-21							Every_3_Months	No		No		12_months
NAIROBI	Team 5	NAIROBI	COPTIC HOSPITAL	EMBAKASI WEST SUB COUNTY	17411	Level 5	Above 5 Years	17		Male	1290511368	CCC		YES	10	YES	Cough Fever Night_sweats Weight_loss		2016-11-20				1.69	72	YES	2010-11-18	YES	2016-03-09	LDL < 1000 Copies	YES	2018-09-26	DETECTABLE > 1000 Copies	No	Yes	Completed	2017-05-05							Every_month	No		No		18_months
NAIROBI	Team 5	NAIROBI	COPTIC HOSPITAL	EMBAKASI WEST SUB COUNTY	17411	Level 5	Above 5 Years	49		Female	129053757	CCC		YES	6	YES	Cough Fever Night_sweats Weight_loss		2016-09-07				1.65	88	NO		YES	2016-03-08	LDL < 1000 Copies	YES	2018-11-15	LDL < 1000 Copies	No	Yes	Completed	2017-05-26							Every_month	No		No		18_months
NAIROBI	Team 5	NAIROBI	COPTIC HOSPITAL	EMBAKASI WEST SUB COUNTY	17411	Level 5	Above 5 Years	50		Male	129054012	CCC		YES	4	YES	Cough Fever Night_sweats Weight_loss		2016-12-22				1.64	68	YES	2006-05-15	YES	2016-03-31	LDL < 1000 Copies	YES	2019-02-08	LDL < 1000 Copies	No	Yes	Completed	2017-07-04							Every_3_Months	No		No		18_months
NAIROBI	Team 5	NAIROBI	COPTIC HOSPITAL	EMBAKASI WEST SUB COUNTY	17411	Level 5	Above 5 Years	35		Female	1290510150	CCC		YES	7	YES	Cough Fever Night_sweats Weight_loss		2017-01-26				1.53	50	YES	2010-02-01	NO			YES	2018-08-08	LDL < 1000 Copies	No	Yes	Completed	2017-07-30							Every_2_Months	No		No		12_months
NAIROBI	Team 5	NAIROBI	COPTIC HOSPITAL	EMBAKASI WEST SUB COUNTY	17411	Level 5	Above 5 Years	56		Male	129057696	CCC		YES	5	YES	Cough Fever Night_sweats Weight_loss		2017-02-09				1.69	83	YES	2008-05-29	YES	2016-02-23	LDL < 1000 Copies	YES	2018-12-21	LDL < 1000 Copies	No	Yes	Completed	2017-11-09							Every_3_Months	No		No		12_months
NAIROBI	Team 5	NAIROBI	COPTIC HOSPITAL	EMBAKASI WEST SUB COUNTY	17411	Level 5	Above 5 Years	50		Male	1290513574	CCC		YES	5	YES	Cough Fever Night_sweats Weight_loss		2017-02-24				1.71	76	YES	2012-06-01	YES	2016-09-02	LDL < 1000 Copies	YES	2019-01-08	LDL < 1000 Copies	No	Yes	Completed	2017-10-30							Every_3_Months	No		No		12_months
NAIROBI	Team 5	NAIROBI	COPTIC HOSPITAL	EMBAKASI WEST SUB COUNTY	17411	Level 5	Above 5 Years	39		Female	1290510310	CCC		YES	3	YES	Cough Fever Night_sweats Weight_loss		2017-03-14				1.5	56	YES	2010-04-08	YES	2016-11-08	LDL < 1000 Copies	YES	2018-11-29	LDL < 1000 Copies	No	Yes	Completed	2017-10-30							Above_4_months	No		No		12_months
NAIROBI	Team 5	NAIROBI	COPTIC HOSPITAL	EMBAKASI WEST SUB COUNTY	17411	Level 5	Above 5 Years	32		Female	1290517298	CCC		YES	4	YES	Cough Fever Night_sweats Weight_loss		2017-04-05				1.66	70	YES	2017-04-05	NO			YES	2018-04-27	LDL < 1000 Copies	No	Yes	Completed	2017-10-30							Every_3_Months	No		No		12_months
NAIROBI	Team 5	NAIROBI	COPTIC HOSPITAL	EMBAKASI WEST SUB COUNTY	17411	Level 5	Above 5 Years	40		Female	1290516100	CCC		YES	4	YES	Cough Fever Night_sweats Weight_loss		2017-05-08				1.68	47	YES	2015-08-30	YES	2017-02-07	LDL < 1000 Copies	YES	2018-12-05	LDL < 1000 Copies	No	Yes	Completed	2017-11-13							Every_3_Months	No		No		12_months
NAIROBI	Team 5	NAIROBI	COPTIC HOSPITAL	EMBAKASI WEST SUB COUNTY	17411	Level 5	Above 5 Years	54		Male	12905448	CCC		YES	4	YES	Cough Fever Night_sweats Weight_loss		2017-07-04				1.71	96	NO		YES	2017-04-12	LDL < 1000 Copies	YES	2018-04-05	LDL < 1000 Copies	No	Yes	Completed	2017-10-06							Every_3_Months	No		No		12_months
NAIROBI	Team 5	NAIROBI	COPTIC HOSPITAL	EMBAKASI WEST SUB COUNTY	17411	Level 5	Above 5 Years	58		Female	1290517358	CCC		YES	7	YES	Cough Fever Night_sweats Weight_loss		2017-07-25				1.71	73	YES	2017-05-15	NO			YES	2018-07-25	LDL < 1000 Copies	No	Yes	Completed	2018-02-02							Every_2_Months	No		No		6_months
NAIROBI	Team 5	NAIROBI	COPTIC HOSPITAL	EMBAKASI WEST SUB COUNTY	17411	Level 5	Above 5 Years	33		Female	1290517404	CCC		YES	3	YES	Cough Fever Night_sweats Weight_loss		2017-08-17				1.59	60	YES	2017-06-07	NO			YES	2019-01-28	LDL < 1000 Copies	No	Yes	Completed	2017-11-16							Every_3_Months	No		No		12_months
NAIROBI	Team 5	NAIROBI	COPTIC HOSPITAL	EMBAKASI WEST SUB COUNTY	17411	Level 5	Above 5 Years	41		Male	1290515233	CCC		YES	6	YES	Cough Fever Night_sweats Weight_loss		2017-07-26				1.74	75	YES	2014-06-18	NO			YES	2018-08-29	LDL < 1000 Copies	No	Yes	Completed	2018-04-12							Every_3_Months	No		No		6_months
NAIROBI	Team 5	NAIROBI	COPTIC HOSPITAL	EMBAKASI WEST SUB COUNTY	17411	Level 5	Above 5 Years	46		Male	129054899	CCC		YES	5	YES	Cough Fever Night_sweats Weight_loss		2017-07-06				1.77	85	YES	2006-10-11	YES	2016-04-13	LDL < 1000 Copies	YES	2018-11-30	LDL < 1000 Copies	No	Yes	Completed	2018-02-08							Every_3_Months	No		No		Others
NAIROBI	Team 5	NAIROBI	COPTIC HOSPITAL	EMBAKASI WEST SUB COUNTY	17411	Level 5	Above 5 Years	53		Female	1290516673	CCC		YES	5	YES	Cough Fever Night_sweats Weight_loss		2017-11-14				1.65	83	YES	2016-06-09	NO			YES	2018-08-01	DETECTABLE > 1000 Copies	No	Yes	Completed	2018-05-11							Every_3_Months	No		No		18_months
NAIROBI	Team 5	NAIROBI	COPTIC HOSPITAL	EMBAKASI WEST SUB COUNTY	17411	Level 5	Above 5 Years	43		Male	1290510886	CCC		YES	5	YES	Cough Fever Night_sweats Weight_loss		2017-12-29				1.79	58	YES	2010-08-12	YES	2017-10-11	LDL < 1000 Copies	YES	2018-09-11	LDL < 1000 Copies	No	Yes	Completed	2018-06-11							Every_3_Months	No		No		6_months
NAIROBI	Team 5	NAIROBI	COPTIC HOSPITAL	EMBAKASI WEST SUB COUNTY	17411	Level 5	Above 5 Years	40		Male	1290515142	CCC		YES	4	YES	Cough Fever Night_sweats Weight_loss		2018-01-30				1.7	68	YES	2014-04-30	YES	2017-06-06	LDL < 1000 Copies	YES	2018-08-07	LDL < 1000 Copies	No	Yes	Completed	2018-08-07							Above_4_months	No		No		Others
NAIROBI	Team 5	NAIROBI	COPTIC HOSPITAL	EMBAKASI WEST SUB COUNTY	17411	Level 5	Above 5 Years	62		Male	1290517835	CCC		NO					2018-03-09				1.77	66	YES	2018-01-26	NO			YES	2018-09-12	DETECTABLE > 1000 Copies	No	Yes	Completed	2018-09-12							Every_month	No		No		Others
NAIROBI	Team 5	NAIROBI	COPTIC HOSPITAL	EMBAKASI WEST SUB COUNTY	17411	Level 5	Above 5 Years	38		Female	1290517998	CCC		NO					2018-04-23				1.56	60.5	YES	2018-04-09	NO			YES	2018-11-05	LDL < 1000 Copies	No	Yes	Completed	2018-10-23							Every_month	No		No		Others
BARINGO	Team 10	BARINGO	ELDER MARAVIN SUB COUNTY HOSPITAL	BARINGO CENTRAL SUB COUNTY	14607	Level 4	Above 5 Years	43		Female	2959	MCH/PMTCT		YES	4	YES	Cough Fever Night_sweats Weight_loss		2017-03-11				1.5	75	YES	2016-06-27	NO			YES	2018-05-24	LDL < 1000 Copies	not_documented	Yes	Completed	2018-03-13							less_month	No		No		6_months
BARINGO	Team 10	BARINGO	ELDER MARAVIN SUB COUNTY HOSPITAL	BARINGO CENTRAL SUB COUNTY	14607	Level 4	Above 5 Years	40		Female	1178	MCH/PMTCT		YES	5	YES	Cough Fever Night_sweats Weight_loss		2017-10-23				1.6	42	YES	2009-04-02	YES	2017-10-23	LDL < 1000 Copies	YES	2018-10-19	LDL < 1000 Copies	not_documented	Yes	Completed	2018-03-21							Every_month	No		No		6_months
BARINGO	Team 10	BARINGO	ELDER MARAVIN SUB COUNTY HOSPITAL	BARINGO CENTRAL SUB COUNTY	14607	Level 4	Above 5 Years	46		Female	2677	CCC		YES	4	YES	Cough Fever Weight_loss Night_sweats		2016-02-23				1.52	43	YES	2015-05-27	NO			YES	2017-07-11	LDL < 1000 Copies	Yes	Yes	Completed	2016-08-16							Every_month	No		No		6_months
BARINGO	Team 10	BARINGO	ELDER MARAVIN SUB COUNTY HOSPITAL	BARINGO CENTRAL SUB COUNTY	14607	Level 4	Above 5 Years	56		Female	1962	CCC		YES	3	YES	Cough Fever Night_sweats Weight_loss		2016-05-03				1.6	40	YES	2011-11-27	YES	2016-04-04	LDL < 1000 Copies	YES	2018-08-20	LDL < 1000 Copies	Yes	Yes	Completed	2016-11-03							Every_month	No		No		6_months
BARINGO	Team 10	BARINGO	ELDER MARAVIN SUB COUNTY HOSPITAL	BARINGO CENTRAL SUB COUNTY	14607	Level 4	Above 5 Years	39		Female	2062	CCC		YES	2	YES	Cough Fever Night_sweats Weight_loss		2017-05-23				1.65	63	YES	2012-11-12	YES	2017-05-15	LDL < 1000 Copies	YES	2018-12-04	DETECTABLE > 1000 Copies	Yes	Yes	Completed	2017-11-15							Every_month	No		No		6_months
BARINGO	Team 10	BARINGO	ELDER MARAVIN SUB COUNTY HOSPITAL	BARINGO CENTRAL SUB COUNTY	14607	Level 4	Above 5 Years	10		Female	1956	CCC		YES	5	YES	Cough Fever Night_sweats Weight_loss		2016-06-02				999	32	YES	2013-03-11	YES	2015-10-05	LDL < 1000 Copies	YES	2016-11-24	LDL < 1000 Copies	Yes	Yes	Completed	2016-11-11							Every_month	No		No		6_months
BARINGO	Team 10	BARINGO	ELDER MARAVIN SUB COUNTY HOSPITAL	BARINGO CENTRAL SUB COUNTY	14607	Level 4	Above 5 Years	28		Female	2258	CCC		YES	2	YES	Cough Fever Night_sweats Weight_loss		2016-09-09				999	28	YES	2015-11-16	YES	2016-09-07	DETECTABLE > 1000 Copies	YES	2018-09-11	DETECTABLE > 1000 Copies	Yes	Yes	Completed	2017-02-07							Every_month	No		No		6_months
BARINGO	Team 10	BARINGO	ELDER MARAVIN SUB COUNTY HOSPITAL	BARINGO CENTRAL SUB COUNTY	14607	Level 4	Above 5 Years	24		Female	2627	CCC		YES	4	YES	Fever Cough Night_sweats Weight_loss		2017-04-04				1.65	77	YES	2015-05-11	NO			YES	2018-10-23	LDL < 1000 Copies	Yes	Yes	Completed	2017-10-01							Every_month	No		No		6_months
BARINGO	Team 10	BARINGO	ELDER MARAVIN SUB COUNTY HOSPITAL	BARINGO CENTRAL SUB COUNTY	14607	Level 4	Above 5 Years	74		Female	2440	CCC		YES	3	YES	Cough Fever Night_sweats Weight_loss		2016-02-14				1.52	56	YES	2014-06-24	YES	2015-07-22	LDL < 1000 Copies	NO			Yes	Yes	Completed	2016-11-10							Every_month	No		No		6_months
BARINGO	Team 10	BARINGO	ELDER MARAVIN SUB COUNTY HOSPITAL	BARINGO CENTRAL SUB COUNTY	14607	Level 4	Above 5 Years	33		Female	2430	CCC		YES	3	YES	Cough Fever Night_sweats Weight_loss		2016-03-16				1.54	42	YES	2014-08-28	YES	2016-03-15	DETECTABLE > 1000 Copies	YES	2017-09-18	DETECTABLE > 1000 Copies	not_documented	Yes	Completed	2016-06-30							Every_month	No		No		6_months
BARINGO	Team 10	BARINGO	ELDER MARAVIN SUB COUNTY HOSPITAL	BARINGO CENTRAL SUB COUNTY	14607	Level 4	Above 5 Years	52		Female	867	CCC		YES	3	YES	Cough Fever Night_sweats Weight_loss		2016-04-10				1.71	85	YES	2007-04-19	NO			YES	2016-04-20	LDL < 1000 Copies	Yes	Yes	Completed	2016-09-25							Every_month	No		No		6_months
BARINGO	Team 10	BARINGO	ELDER MARAVIN SUB COUNTY HOSPITAL	BARINGO CENTRAL SUB COUNTY	14607	Level 4	Above 5 Years	17		Male	2150	CCC		YES	4	YES	Cough Fever Night_sweats Weight_loss		2016-04-25				1.62	37	YES	2014-07-08	YES	2016-03-03	LDL < 1000 Copies	YES	2016-12-07	LDL < 1000 Copies	Yes	Yes	Completed	2016-10-25							Every_month	No		No		6_months
BARINGO	Team 10	BARINGO	ELDER MARAVIN SUB COUNTY HOSPITAL	BARINGO CENTRAL SUB COUNTY	14607	Level 4	Above 5 Years	38		Female	2379	CCC		YES	3	YES	Cough Fever Night_sweats Weight_loss		2016-04-28				1.64	57	YES	2014-03-31	NO			YES	2018-05-14	LDL < 1000 Copies	Yes	Yes	Completed	2016-10-18							Every_month	No		No		6_months
BARINGO	Team 10	BARINGO	ELDER MARAVIN SUB COUNTY HOSPITAL	BARINGO CENTRAL SUB COUNTY	14607	Level 4	Above 5 Years	35		Female	1883	CCC		YES	4	YES	Cough Fever Night_sweats Weight_loss		2016-05-04				1.58	74	YES	2015-09-28	NO			YES	2017-05-25	DETECTABLE > 1000 Copies	not_documented	Yes	Completed	2016-09-27							Every_month	No		No		6_months
BARINGO	Team 10	BARINGO	ELDER MARAVIN SUB COUNTY HOSPITAL	BARINGO CENTRAL SUB COUNTY	14607	Level 4	Above 5 Years	39		Female	2045	CCC		YES	5	YES	Cough Fever Night_sweats Weight_loss		2016-05-15				1.63	74	YES	2016-02-06	NO			YES	2017-05-03	DETECTABLE > 1000 Copies	not_documented	Yes	Completed	2016-11-09							Every_month	No		No		6_months
BARINGO	Team 10	BARINGO	ELDER MARAVIN SUB COUNTY HOSPITAL	BARINGO CENTRAL SUB COUNTY	14607	Level 4	Above 5 Years	62		Female	1805	CCC		YES	5	YES	Cough Fever Night_sweats Weight_loss		2016-05-16				999	62	YES	2015-05-18	NO			YES	2017-01-25	LDL < 1000 Copies	not_documented	Yes	Completed	2016-10-11							Every_month	No		No		6_months
BARINGO	Team 10	BARINGO	ELDER MARAVIN SUB COUNTY HOSPITAL	BARINGO CENTRAL SUB COUNTY	14607	Level 4	Above 5 Years	43		Female	2220	CCC		YES	5	YES	Cough Fever Night_sweats Weight_loss		2017-03-13				1.52	51	YES	2012-03-27	YES	2017-01-18	LDL < 1000 Copies	YES	2017-12-20	LDL < 1000 Copies	Yes	Yes	Completed	2017-09-03							Every_month	No		No		6_months
BARINGO	Team 10	BARINGO	ELDER MARAVIN SUB COUNTY HOSPITAL	BARINGO CENTRAL SUB COUNTY	14607	Level 4	Above 5 Years	26		Female	3106	CCC		YES	5	YES	Cough Fever Night_sweats Weight_loss		2017-04-24				1.59	42	YES	2015-01-21	YES	2017-01-10	LDL < 1000 Copies	YES	2017-12-20	LDL < 1000 Copies	not_documented	Yes	Completed	2017-10-24							Every_month	No		No		6_months
BARINGO	Team 10	BARINGO	ELDER MARAVIN SUB COUNTY HOSPITAL	BARINGO CENTRAL SUB COUNTY	14607	Level 4	Above 5 Years	55		Male	3105	CCC		YES	5	YES	Cough Fever Night_sweats Weight_loss		2017-09-20				1.68	42	YES	2017-04-10	YES	2017-04-10	LDL < 1000 Copies	YES	2017-12-14	LDL < 1000 Copies	not_documented	Yes	Completed	2018-03-25							Every_month	No		No		6_months
BARINGO	Team 10	BARINGO	ELDER MARAVIN SUB COUNTY HOSPITAL	BARINGO CENTRAL SUB COUNTY	14607	Level 4	Above 5 Years	43		Male	2970	CCC		YES	5	YES	Cough Fever Night_sweats Weight_loss		2017-09-26				1.55	64	YES	2016-08-08	NO			YES	2018-07-26	LDL < 1000 Copies	Yes	Yes	Completed	2018-02-25							Every_month	No		No		6_months
BARINGO	Team 10	BARINGO	ELDER MARAVIN SUB COUNTY HOSPITAL	BARINGO CENTRAL SUB COUNTY	14607	Level 4	Above 5 Years	55		Female	1959	CCC		YES	5	YES	Cough Fever Night_sweats Weight_loss		2017-10-10				1.57	69	YES	2014-07-20	YES	2017-02-08	LDL < 1000 Copies	YES	2019-02-20	LDL < 1000 Copies	Yes	Yes	Completed	2018-04-25							Every_month	No		No		6_months
BARINGO	Team 10	BARINGO	ELDER MARAVIN SUB COUNTY HOSPITAL	BARINGO CENTRAL SUB COUNTY	14607	Level 4	Above 5 Years	45		Female	3165	CCC		YES	5	YES	Cough Fever Night_sweats Weight_loss		2017-11-07				1.56	43	YES	2016-10-16	NO			YES	2018-03-21	DETECTABLE > 1000 Copies	Yes	Yes	Completed	2018-04-25							Every_month	No		No		6_months
BARINGO	Team 10	BARINGO	ELDER MARAVIN SUB COUNTY HOSPITAL	BARINGO CENTRAL SUB COUNTY	14607	Level 4	Above 5 Years	15		Female	1534	CCC		YES	5	YES	Cough Fever Night_sweats Weight_loss		2017-11-09				1.42	32	YES	2010-07-12	YES	2016-04-26	LDL < 1000 Copies	YES	2018-03-12	LDL < 1000 Copies	not_documented	Yes	Completed	2018-04-26							Every_month	No		No		6_months
BARINGO	Team 10	BARINGO	ELDER MARAVIN SUB COUNTY HOSPITAL	BARINGO CENTRAL SUB COUNTY	14607	Level 4	Above 5 Years	35		Female	3018	CCC		YES	5	YES	Cough Fever Night_sweats Weight_loss		2017-12-04				1.52	62	YES	2016-10-06	YES	2017-05-15	LDL < 1000 Copies	YES	2018-05-15	LDL < 1000 Copies	Yes	Yes	Completed	2018-05-10							Every_month	No		No		6_months
BARINGO	Team 10	BARINGO	ELDER MARAVIN SUB COUNTY HOSPITAL	BARINGO CENTRAL SUB COUNTY	14607	Level 4	Above 5 Years	45		Female	1581	CCC		YES	4	YES	Cough Fever Night_sweats Weight_loss		2018-01-22				1.74	45	YES	2014-11-21	NO			YES	2018-05-24	LDL < 1000 Copies	Yes	Yes	Completed	2018-06-22							Every_month	No		No		6_months
BARINGO	Team 10	BARINGO	ELDER MARAVIN SUB COUNTY HOSPITAL	BARINGO CENTRAL SUB COUNTY	14607	Level 4	Above 5 Years	14		Male	180	CCC		YES	4	YES	Cough Fever Night_sweats Weight_loss		2018-02-08				1.38	28	YES	2015-10-15	NO			YES	2018-09-23	LDL < 1000 Copies	Yes	Yes	Completed	2018-08-08							Every_month	No		No		6_months
BARINGO	Team 10	BARINGO	ELDER MARAVIN SUB COUNTY HOSPITAL	BARINGO CENTRAL SUB COUNTY	14607	Level 4	Above 5 Years	56		Male	1390	CCC		YES	4	YES	Cough Fever Night_sweats Weight_loss		2018-03-06				1.76	64.5	YES	2014-01-21	NO			YES	2018-04-04	LDL < 1000 Copies	not_documented	Yes	Completed	2018-06-09							Every_month	No		No		6_months
BARINGO	Team 10	BARINGO	ELDER MARAVIN SUB COUNTY HOSPITAL	BARINGO CENTRAL SUB COUNTY	14607	Level 4	Above 5 Years	33		Female	3393	CCC		YES	4	YES	Cough Fever Night_sweats Weight_loss		2018-04-11				1.4	33	YES	2014-01-25	NO			YES	2018-06-22	LDL < 1000 Copies	not_documented	Yes	Completed	2018-10-11							Every_month	No		No		6_months
BARINGO	Team 10	BARINGO	ELDER MARAVIN SUB COUNTY HOSPITAL	BARINGO CENTRAL SUB COUNTY	14607	Level 4	Above 5 Years	50		Female	2086	CCC		YES	4	YES	Cough Fever Night_sweats Weight_loss		2018-04-17				999	47	YES	2014-01-16	NO			YES	2018-06-28	LDL < 1000 Copies	Yes	Yes	Completed	2018-11-17							Every_month	No		No		6_months
BARINGO	Team 10	BARINGO	ELDER MARAVIN SUB COUNTY HOSPITAL	BARINGO CENTRAL SUB COUNTY	14607	Level 4	Above 5 Years	25		Female	1543	CCC		YES	4	YES	Cough Fever Night_sweats Weight_loss		2018-04-30				999	25	YES	2016-06-18	YES	2018-01-23	LDL < 1000 Copies	YES	2018-12-15	LDL < 1000 Copies	Yes	Yes	Completed	2018-10-30							Every_month	No		No		6_months
BARINGO	Team 10	BARINGO	ELDER MARAVIN SUB COUNTY HOSPITAL	BARINGO CENTRAL SUB COUNTY	14607	Level 4	Above 5 Years	46		Female	1341	CCC		YES	4	YES	Cough Fever Night_sweats Weight_loss		2018-06-24				999	47.5	YES	2018-01-21	YES	2017-12-22	LDL < 1000 Copies	YES	2019-01-23	LDL < 1000 Copies	not_documented	Yes	Completed	2019-01-24							Every_month	No		No		6_months
VIHIGA	Team 7	VIHIGA	EMUHAYA SUB COUNTY HOSPITAL	VIHIGA SUB COUNTY	16157	Level 3	Above 5 Years	6		Male	870	CCC		YES	11	YES	Cough Fever Night_sweats Weight_loss Lethargy		2016-01-03				1.14	32.9	YES	2012-01-25	YES	2015-06-05	LDL < 1000 Copies	YES	2016-11-11	LDL < 1000 Copies	not_documented	Yes	Completed	2016-06-02							Every_month	No		No		12_months
VIHIGA	Team 7	VIHIGA	EMUHAYA SUB COUNTY HOSPITAL	VIHIGA SUB COUNTY	16157	Level 3	Above 5 Years	57		Male	175	CCC		YES	5	YES	Cough Fever Weight_loss Night_sweats		2016-01-09				1.76	70.3	YES	2008-06-03	YES	2015-07-06	LDL < 1000 Copies	YES	2016-03-03	LDL < 1000 Copies	not_documented	Yes	Completed	2016-07-04							Every_2_Months	No		No		12_months
VIHIGA	Team 7	VIHIGA	EMUHAYA SUB COUNTY HOSPITAL	VIHIGA SUB COUNTY	16157	Level 3	Above 5 Years	45		Female	903	CCC		YES	5	YES	Cough Fever Weight_loss Night_sweats		2015-12-03				1.5	999	YES	2013-07-25	NO			YES	2016-02-02	LDL < 1000 Copies	not_documented	Yes	Completed	2017-06-09							Every_3_Months	No		No		12_months
VIHIGA	Team 7	VIHIGA	EMUHAYA SUB COUNTY HOSPITAL	VIHIGA SUB COUNTY	16157	Level 3	Above 5 Years	6		Female	691	CCC		YES	7	YES	Cough Fever Weight_loss		2015-12-02				1.19	20.8	YES	2010-06-15	YES	2015-05-03	LDL < 1000 Copies	YES	2016-12-11	LDL < 1000 Copies	not_documented	Yes	Completed	2016-06-02							Every_month	No		No		12_months
VIHIGA	Team 7	VIHIGA	EMUHAYA SUB COUNTY HOSPITAL	VIHIGA SUB COUNTY	16157	Level 3	Above 5 Years	36		Female	1109	CCC		YES	1	YES	Cough Fever Weight_loss Night_sweats		2016-06-05				1.69	62	YES	2013-11-11	YES	2015-11-11	DETECTABLE > 1000 Copies	YES	2016-06-06	LDL < 1000 Copies	not_documented	Yes	Completed	2016-07-07							Every_2_Months	No		No		18_months
VIHIGA	Team 7	VIHIGA	EMUHAYA SUB COUNTY HOSPITAL	VIHIGA SUB COUNTY	16157	Level 3	Above 5 Years	32		Female	241	CCC		YES	8	YES	Cough Fever Night_sweats Weight_loss		2016-01-12				1.66	59.8	YES	2009-05-19	YES	2015-07-14	LDL < 1000 Copies	YES	2017-01-10	DETECTABLE > 1000 Copies	not_documented	Yes	Completed	2016-07-12							Every_2_Months	No		No		6_months
VIHIGA	Team 7	VIHIGA	EMUHAYA SUB COUNTY HOSPITAL	VIHIGA SUB COUNTY	16157	Level 3	Above 5 Years	45		Female	924	CCC		YES	5	YES	Cough Fever Night_sweats Weight_loss		2016-03-03				1.63	55.3	YES	2013-01-29	YES	2015-07-06	LDL < 1000 Copies	YES	2017-05-25	LDL < 1000 Copies	not_documented	Yes	Completed	2016-09-03							Every_2_Months	No		No		24_months
VIHIGA	Team 7	VIHIGA	EMUHAYA SUB COUNTY HOSPITAL	VIHIGA SUB COUNTY	16157	Level 3	Above 5 Years	33		Male	1467	CCC		YES	7	YES	Cough Fever Weight_loss Night_sweats		2017-09-11				1.64	57	YES	2017-01-18	NO			YES	2018-02-09	LDL < 1000 Copies	not_documented	Yes	Completed	2018-03-08							Every_month	No		No		6_months
VIHIGA	Team 7	VIHIGA	EMUHAYA SUB COUNTY HOSPITAL	VIHIGA SUB COUNTY	16157	Level 3	Above 5 Years	34		Male	3600	CCC		YES	5	YES	Cough Fever Night_sweats Weight_loss		2017-04-24				1.7	64.9	YES	2014-08-15	YES	2016-04-04	LDL < 1000 Copies	YES	2018-03-19	LDL < 1000 Copies	not_documented	Yes	Completed	2018-08-20							Every_2_Months	No		No		6_months
VIHIGA	Team 7	VIHIGA	EMUHAYA SUB COUNTY HOSPITAL	VIHIGA SUB COUNTY	16157	Level 3	Above 5 Years	46		Male	31129	CCC		YES	8	YES	Cough Fever Night_sweats Weight_loss		2017-07-27				1.56	44	YES	2016-08-09	YES	2017-02-27	LDL < 1000 Copies	YES	2018-01-15	LDL < 1000 Copies	not_documented	Yes	Completed	2018-01-27							Every_month	No		No		6_months
VIHIGA	Team 7	VIHIGA	EMUHAYA SUB COUNTY HOSPITAL	VIHIGA SUB COUNTY	16157	Level 3	Above 5 Years	8		Male	826	CCC		YES	11	YES	Cough Fever		2017-06-11				1.28	30.6	YES	2011-03-14	YES	2016-11-12	LDL < 1000 Copies	YES	2017-10-08	DETECTABLE > 1000 Copies	not_documented	Yes	Completed	2017-12-11							Every_month	No		No		6_months
VIHIGA	Team 7	VIHIGA	EMUHAYA SUB COUNTY HOSPITAL	VIHIGA SUB COUNTY	16157	Level 3	Above 5 Years	50		Female	1124	CCC		YES	2	YES	Cough Fever Night_sweats Weight_loss		2016-12-19				1.55	55	YES	2014-02-12	YES	2016-04-18	LDL < 1000 Copies	YES	2017-04-18	LDL < 1000 Copies	not_documented	Yes	Completed	2017-06-19							Every_2_Months	No		No		12_months
VIHIGA	Team 7	VIHIGA	EMUHAYA SUB COUNTY HOSPITAL	VIHIGA SUB COUNTY	16157	Level 3	Above 5 Years	40		Female	1321	CCC		YES	0	NO			2015-12-12				999	46.6	YES	2015-07-27	NO			NO			not_documented	Yes	Completed	2016-06-02							less_month	No		No		12_months
VIHIGA	Team 7	VIHIGA	EMUHAYA SUB COUNTY HOSPITAL	VIHIGA SUB COUNTY	16157	Level 3	Above 5 Years	36		Female	1196	CCC		YES	5	YES	Cough Fever Night_sweats Weight_loss		2017-01-11				1.62	60	YES	2014-07-22	NO			YES	2018-03-07	LDL < 1000 Copies	not_documented	Yes	Completed	2017-07-11							Every_3_Months	No		No		12_months
VIHIGA	Team 7	VIHIGA	EMUHAYA SUB COUNTY HOSPITAL	VIHIGA SUB COUNTY	16157	Level 3	Above 5 Years	51		Female	639	CCC		YES	5	YES	Cough Fever Night_sweats Weight_loss		2017-03-16				1.61	58.5	YES	2012-02-23	NO			YES	2018-01-10	LDL < 1000 Copies	not_documented	Yes	Completed	2017-09-20							less_month	No		No		6_months
VIHIGA	Team 7	VIHIGA	EMUHAYA SUB COUNTY HOSPITAL	VIHIGA SUB COUNTY	16157	Level 3	Above 5 Years	38		Female	908	CCC		YES	4	YES	Cough Fever Night_sweats Weight_loss		2017-04-05				1.6	62.9	YES	2012-08-14	YES	2016-04-19	LDL < 1000 Copies	YES	2018-01-03	LDL < 1000 Copies	not_documented	Yes	Completed	2017-10-09							Every_3_Months	No		No		6_months
VIHIGA	Team 7	VIHIGA	EMUHAYA SUB COUNTY HOSPITAL	VIHIGA SUB COUNTY	16157	Level 3	Above 5 Years	70		Male	853	CCC		YES	4	YES	Cough Fever Night_sweats Weight_loss		2017-01-31				1.73	78	YES	2011-05-31	NO			YES	2018-03-12	LDL < 1000 Copies	not_documented	Yes	Completed	2017-07-19							less_month	No		No		12_months
VIHIGA	Team 7	VIHIGA	EMUHAYA SUB COUNTY HOSPITAL	VIHIGA SUB COUNTY	16157	Level 3	Above 5 Years	46		Female	380	CCC		YES	4	NO			2017-02-02				1.6	46	YES	2013-09-12	YES	2016-02-08	LDL < 1000 Copies	YES	2017-02-07	LDL < 1000 Copies	not_documented	Yes	Completed	2017-08-07							Every_2_Months	No		No		12_months
VIHIGA	Team 7	VIHIGA	EMUHAYA SUB COUNTY HOSPITAL	VIHIGA SUB COUNTY	16157	Level 3	Above 5 Years	47		Female	366	CCC		YES	3	YES	Cough Fever Weight_loss Night_sweats		2017-02-06				1.68	73	YES	2015-05-08	YES	2016-04-02	LDL < 1000 Copies	YES	2018-02-07	LDL < 1000 Copies	not_documented	Yes	Completed	2017-06-06							less_month	No		No		12_months
VIHIGA	Team 7	VIHIGA	EMUHAYA SUB COUNTY HOSPITAL	VIHIGA SUB COUNTY	16157	Level 3	Above 5 Years	41		Female	1098	CCC		YES	3	YES	Cough Fever Night_sweats Weight_loss		2017-02-08				1.65	56	YES	2013-09-13	YES	2016-02-11	LDL < 1000 Copies	YES	2018-02-05	LDL < 1000 Copies	not_documented	Yes	Completed	2017-08-07							Every_2_Months	No		No		12_months
VIHIGA	Team 7	VIHIGA	EMUHAYA SUB COUNTY HOSPITAL	VIHIGA SUB COUNTY	16157	Level 3	Above 5 Years	54		Female	1254	In_Patient_Ward		YES	3	YES	Cough Fever Weight_loss		2017-01-30				1.6	55	YES	2014-11-09	YES	2016-03-15	LDL < 1000 Copies	YES	2018-07-16	LDL < 1000 Copies	not_documented	Yes	Completed	2017-07-30							Every_month	No		No		12_months
VIHIGA	Team 7	VIHIGA	EMUHAYA SUB COUNTY HOSPITAL	VIHIGA SUB COUNTY	16157	Level 3	Above 5 Years	57		Male	1129	CCC		YES	8	YES	Cough Fever Night_sweats Weight_loss		2016-01-04				1.64	64	YES	2014-09-15	NO			YES	2017-11-13	LDL < 1000 Copies	not_documented	Yes	Completed	2017-07-05							Every_3_Months	No		No		12_months
VIHIGA	Team 7	VIHIGA	EMUHAYA SUB COUNTY HOSPITAL	VIHIGA SUB COUNTY	16157	Level 3	Below 5 Years		2	Female	1292	CCC		YES	7	YES	Cough Fever Night_sweats Weight_loss		2017-03-25	0.85	11.9	999			YES	2015-04-15	NO			YES	2017-07-17	LDL < 1000 Copies	not_documented	Yes	Completed	2017-09-25							Every_month	No		No		12_months
VIHIGA	Team 7	VIHIGA	EMUHAYA SUB COUNTY HOSPITAL	VIHIGA SUB COUNTY	16157	Level 3	Above 5 Years	33		Female	1381	CCC		YES	3	YES	Fever Cough Night_sweats Weight_loss		2017-05-08				1.67	51	YES	2015-11-25	NO			YES	2017-07-11	LDL < 1000 Copies	not_documented	Yes	Completed	2017-11-22							Every_month	No		No		6_months
VIHIGA	Team 7	VIHIGA	EMUHAYA SUB COUNTY HOSPITAL	VIHIGA SUB COUNTY	16157	Level 3	Above 5 Years	61		Female	1485	CCC		YES	8	YES	Cough Fever Night_sweats Weight_loss		2017-06-07				1.64	53	YES	2017-03-23	NO			YES	2017-11-09	LDL < 1000 Copies	not_documented	Yes	Completed	2017-12-06							Every_month	No		No		6_months
VIHIGA	Team 7	VIHIGA	EMUHAYA SUB COUNTY HOSPITAL	VIHIGA SUB COUNTY	16157	Level 3	Above 5 Years	49		Female	1048	CCC		YES	6	YES	Cough Fever Night_sweats Weight_loss		2017-02-08				1.62	58	YES	2013-10-16	YES	2016-02-09	LDL < 1000 Copies	YES	2018-02-06	LDL < 1000 Copies	not_documented	Yes	Completed	2017-08-08							Above_4_months	No		No		12_months
VIHIGA	Team 7	VIHIGA	EMUHAYA SUB COUNTY HOSPITAL	VIHIGA SUB COUNTY	16157	Level 3	Above 5 Years	38		Female	279	CCC		YES	2	YES	Cough Fever Night_sweats Weight_loss		2017-02-01				1.78	54	YES	2013-10-02	YES	2016-02-08	LDL < 1000 Copies	YES	2018-02-12	LDL < 1000 Copies	not_documented	Yes	Completed	2017-08-01							Every_2_Months	No		No		12_months
VIHIGA	Team 7	VIHIGA	EMUHAYA SUB COUNTY HOSPITAL	VIHIGA SUB COUNTY	16157	Level 3	Above 5 Years	57		Female	1480	CCC		YES	6	YES	Fever Cough Weight_loss Night_sweats		2018-03-06				1.56	80.5	YES	2017-02-27	YES	2017-04-25	LDL < 1000 Copies	YES	2018-06-21	LDL < 1000 Copies	not_documented	Yes	Completed	2018-09-19							less_month	No		No		Others
VIHIGA	Team 7	VIHIGA	EMUHAYA SUB COUNTY HOSPITAL	VIHIGA SUB COUNTY	16157	Level 3	Above 5 Years	42		Male	1450	CCC		YES	10	YES	Cough Fever Night_sweats Weight_loss		2017-09-07				1.72	63	YES	2016-11-18	NO			YES	2018-03-14	LDL < 1000 Copies	not_documented	Yes	Completed	2018-03-14							less_month	No		No		6_months
VIHIGA	Team 7	VIHIGA	EMUHAYA SUB COUNTY HOSPITAL	VIHIGA SUB COUNTY	16157	Level 3	Above 5 Years	36		Female	1567	CCC		NO					2018-03-28				1.6	56.5	YES	2018-01-19	NO			YES	2018-06-19	LDL < 1000 Copies	not_documented	Yes	Completed	2018-09-17							Every_month	No		No		Others
VIHIGA	Team 7	VIHIGA	EMUHAYA SUB COUNTY HOSPITAL	VIHIGA SUB COUNTY	16157	Level 3	Above 5 Years	33		Female	1590	CCC		NO					2018-05-03				1.56	47	YES	2018-04-06	NO			YES	2018-11-12	LDL < 1000 Copies	not_documented	Yes	Completed	2018-11-12							Every_month	No		No		Others
VIHIGA	Team 7	VIHIGA	EMUHAYA SUB COUNTY HOSPITAL	VIHIGA SUB COUNTY	16157	Level 3	Above 5 Years	40		Female	1510	CCC		YES	7	YES	Cough Fever Night_sweats Weight_loss		2017-09-04				1.61	46.6	YES	2017-06-06	NO			YES	2017-12-04	LDL < 1000 Copies	not_documented	Yes	Completed	2018-03-05							Every_month	No		No		6_months
VIHIGA	Team 7	VIHIGA	EMUHAYA SUB COUNTY HOSPITAL	VIHIGA SUB COUNTY	16157	Level 3	Above 5 Years	32		Male	1501	CCC		YES	8	YES	Fever Cough Night_sweats Weight_loss		2017-09-06				1.75	52	YES	2017-05-11	NO			YES	2017-12-07	LDL < 1000 Copies	not_documented	Yes	Completed	2018-03-05							Every_month	No		No		6_months
VIHIGA	Team 7	VIHIGA	EMUHAYA SUB COUNTY HOSPITAL	VIHIGA SUB COUNTY	16157	Level 3	Above 5 Years	11		Female	283	CCC		YES	6	YES	Cough Fever Night_sweats Weight_loss		2018-02-04				1.47	38.3	YES	2007-01-11	YES	2016-06-14	LDL < 1000 Copies	YES	2018-08-12	LDL < 1000 Copies	not_documented	Yes	Completed	2018-08-18							Every_month	No		No		Others
VIHIGA	Team 7	VIHIGA	EMUHAYA SUB COUNTY HOSPITAL	VIHIGA SUB COUNTY	16157	Level 3	Above 5 Years	33		Female	1530	CCC		YES	1	YES	Cough Fever Night_sweats Weight_loss		2018-03-15				1.65	64.8	YES	2017-10-11	NO			YES	2019-01-08	LDL < 1000 Copies	not_documented	Yes	Completed	2018-09-11							Every_month	No		No		Others
VIHIGA	Team 7	VIHIGA	EMUHAYA SUB COUNTY HOSPITAL	VIHIGA SUB COUNTY	16157	Level 3	Below 5 Years		4	Male	1506	CCC		YES	8	YES	Cough Fever Night_sweats Failure_to_thrive		2017-07-17	0.97	15.4	999			YES	2017-05-22	NO			YES	2017-12-10	LDL < 1000 Copies	not_documented	Yes	Completed	2018-01-17							Every_month	No		No		6_months
VIHIGA	Team 7	VIHIGA	EMUHAYA SUB COUNTY HOSPITAL	VIHIGA SUB COUNTY	16157	Level 3	Above 5 Years	60		Female	324	CCC		YES	3	YES	Cough Fever Night_sweats Weight_loss		2017-01-09				1.68	65	YES	2009-02-05	YES	2016-03-21	LDL < 1000 Copies	YES	2017-03-09	LDL < 1000 Copies	not_documented	Yes	Completed	2017-06-13							less_month	No		No		12_months
VIHIGA	Team 7	VIHIGA	EMUHAYA SUB COUNTY HOSPITAL	VIHIGA SUB COUNTY	16157	Level 3	Above 5 Years	30		Female	635	CCC		YES	4	YES	Cough Fever Night_sweats Weight_loss		2016-12-29				1.69	65.3	YES	2010-04-08	YES	2016-02-18	LDL < 1000 Copies	YES	2017-02-28	LDL < 1000 Copies	not_documented	Yes	Completed	2017-06-29							Every_2_Months	No		No		12_months
TRANS_NZOIA	Team 4	TRANS_NZOIA	ENDEBESS SUB COUNTY HOSPITAL	KIMININI SUB COUNTY	14947	Level 2	Above 5 Years	59		Female	834	CCC		YES	0	YES	Cough Fever Night_sweats Weight_loss		2015-12-08				1.8	60	YES	2015-09-06	NO			YES	2018-04-17	LDL < 1000 Copies	not_documented	Yes	Completed	2016-06-13							Every_2_Months	No		No		Others
TRANS_NZOIA	Team 4	TRANS_NZOIA	ENDEBESS SUB COUNTY HOSPITAL	KIMININI SUB COUNTY	14947	Level 2	Above 5 Years	59		Female	834	Out_Patient_Clinic		YES	0	YES	Cough Fever Night_sweats Weight_loss		2015-12-08				1.8	56	YES	2015-08-31	NO			YES	2016-04-05	LDL < 1000 Copies	not_documented	Yes	Completed	2016-05-02							Every_2_Months	No		No		Others
TRANS_NZOIA	Team 4	TRANS_NZOIA	ENDEBESS SUB COUNTY HOSPITAL	KIMININI SUB COUNTY	14947	Level 2	Above 5 Years	50		Female	362	CCC		YES	0	YES	Cough Fever Night_sweats Weight_loss		2016-02-17				1.7	56	YES	2006-06-16	NO			YES	2017-09-04	DETECTABLE > 1000 Copies	not_documented	Yes	Completed	2016-08-12							Every_2_Months	not_documented		not_documented		Others
TRANS_NZOIA	Team 4	TRANS_NZOIA	ENDEBESS SUB COUNTY HOSPITAL	KIMININI SUB COUNTY	14947	Level 2	Above 5 Years	58		Female	3070	CCC		YES	0	YES	Cough Fever Night_sweats Weight_loss		2016-04-13				1.6	58	YES	2009-02-18	YES	2015-04-14	LDL < 1000 Copies	YES	2017-05-02	LDL < 1000 Copies	not_documented	Yes	Completed	2016-10-21							Every_2_Months	No		No		Others
TRANS_NZOIA	Team 4	TRANS_NZOIA	ENDEBESS SUB COUNTY HOSPITAL	KIMININI SUB COUNTY	14947	Level 2	Above 5 Years	33		Male	17	CCC		YES	0	YES	Cough Fever Night_sweats Weight_loss		2016-02-08				1.8	60	YES	2009-05-01	NO			YES	2018-07-26	LDL < 1000 Copies	not_documented	Yes	Completed	2016-08-12							Every_2_Months	No		No		Others
TRANS_NZOIA	Team 4	TRANS_NZOIA	ENDEBESS SUB COUNTY HOSPITAL	KIMININI SUB COUNTY	14947	Level 2	Above 5 Years	46		Female	46	Out_Patient_Clinic		YES	0	YES	Cough Fever Night_sweats Weight_loss		2016-04-08				1.7	55	YES	2009-10-07	NO			YES	2016-08-31	LDL < 1000 Copies	not_documented	Yes	Completed	2016-10-15							Every_2_Months	No		No		Others
TRANS_NZOIA	Team 4	TRANS_NZOIA	ENDEBESS SUB COUNTY HOSPITAL	KIMININI SUB COUNTY	14947	Level 2	Above 5 Years	42		Female	512	CCC		YES	0	YES	Cough Fever Night_sweats Weight_loss		2016-01-16				1.6	73	YES	2013-11-06	NO			YES	2019-02-04	LDL < 1000 Copies	not_documented	Yes	Completed	2016-08-20							Every_2_Months	No		No		Others
TRANS_NZOIA	Team 4	TRANS_NZOIA	ENDEBESS SUB COUNTY HOSPITAL	KIMININI SUB COUNTY	14947	Level 2	Above 5 Years	9		Male	152	Out_Patient_Clinic		YES	0	YES	Cough Fever Failure_to_thrive Lethargy		2016-06-13				999	13.8	YES	2012-02-15	YES	2015-07-17	LDL < 1000 Copies	YES	2018-08-13	LDL < 1000 Copies	not_documented	Yes	Completed	2016-12-08							Every_2_Months	No		No		Others
TRANS_NZOIA	Team 4	TRANS_NZOIA	ENDEBESS SUB COUNTY HOSPITAL	KIMININI SUB COUNTY	14947	Level 2	Above 5 Years	35		Female	697	MCH/PMTCT		YES	0	YES	Cough Fever Night_sweats Weight_loss		2016-06-22				1.55	55	YES	2014-09-20	YES	2015-10-14	LDL < 1000 Copies	NO			not_documented	Yes	Completed	2016-12-15							Every_2_Months	No		No		Others
TRANS_NZOIA	Team 4	TRANS_NZOIA	ENDEBESS SUB COUNTY HOSPITAL	KIMININI SUB COUNTY	14947	Level 2	Above 5 Years	43		Female	253	CCC		YES	1	YES	Cough Fever Night_sweats Weight_loss		2016-03-01				1.8	57	YES	2011-10-12	YES	2015-07-21	LDL < 1000 Copies	YES	2016-09-08	LDL < 1000 Copies	not_documented	Yes	Completed	2016-09-01							Every_2_Months	No		No		Others
TRANS_NZOIA	Team 4	TRANS_NZOIA	ENDEBESS SUB COUNTY HOSPITAL	KIMININI SUB COUNTY	14947	Level 2	Above 5 Years	26		Male	977	CCC		YES	2	YES	Cough Fever Night_sweats Weight_loss		2016-12-28				1.7	60	YES	2016-02-28	NO			YES	2017-09-12	LDL < 1000 Copies	not_documented	Yes	Completed	2017-06-28							Every_month	No		No		Others
TRANS_NZOIA	Team 4	TRANS_NZOIA	ENDEBESS SUB COUNTY HOSPITAL	KIMININI SUB COUNTY	14947	Level 2	Above 5 Years	40		Female	862	In_Patient_Ward		YES	2	YES	Cough Fever Night_sweats Weight_loss		2016-11-10				1.6	42	YES	2015-11-16	NO			YES	2017-01-16	DETECTABLE > 1000 Copies	not_documented	Yes	Completed	2017-05-30							Every_month	No		No		Others
TRANS_NZOIA	Team 4	TRANS_NZOIA	ENDEBESS SUB COUNTY HOSPITAL	KIMININI SUB COUNTY	14947	Level 2	Above 5 Years	58		Female	9	CCC		YES	0	YES	Cough Fever Night_sweats Weight_loss		2016-02-28				1.7	60	YES	2012-03-24	NO			NO			not_documented	Yes	Completed	2017-03-15							Every_month	No		No		Others
TRANS_NZOIA	Team 4	TRANS_NZOIA	ENDEBESS SUB COUNTY HOSPITAL	KIMININI SUB COUNTY	14947	Level 2	Above 5 Years	51		Male	199	Out_Patient_Clinic		YES	0	YES	Night_sweats Weight_loss Cough Fever		2016-07-13				1.7	54	YES	2008-08-26	NO			YES	2017-01-28	LDL < 1000 Copies	not_documented	Yes	Completed	2017-03-27							Every_2_Months	No		No		Others
TRANS_NZOIA	Team 4	TRANS_NZOIA	ENDEBESS SUB COUNTY HOSPITAL	KIMININI SUB COUNTY	14947	Level 2	Above 5 Years	25		Female	929	CCC		YES	1	YES	Cough Fever Night_sweats Weight_loss		2016-07-04				1.5	43	NO		NO			YES	2017-03-22	LDL < 1000 Copies	not_documented	Yes	Completed	2017-11-22							Every_3_Months	No		No		Others
TRANS_NZOIA	Team 4	TRANS_NZOIA	ENDEBESS SUB COUNTY HOSPITAL	KIMININI SUB COUNTY	14947	Level 2	Below 5 Years		57	Female	691	Out_Patient_Clinic		YES	0	YES	Fever Cough Weight_loss		2016-08-15	1.2	19	999			YES	2014-08-24	NO			YES	2017-03-15	LDL < 1000 Copies	not_documented	Yes	Completed	2017-05-09							Every_2_Months	No		No		Others
TRANS_NZOIA	Team 4	TRANS_NZOIA	ENDEBESS SUB COUNTY HOSPITAL	KIMININI SUB COUNTY	14947	Level 2	Above 5 Years	38		Female	920	CCC		YES	0	YES	Cough Fever Night_sweats Weight_loss		2016-06-10				1.6	58	NO		NO			YES	2019-02-18	LDL < 1000 Copies	not_documented	Yes	Completed	2016-10-03							Every_month	No		No		Others
TRANS_NZOIA	Team 4	TRANS_NZOIA	ENDEBESS SUB COUNTY HOSPITAL	KIMININI SUB COUNTY	14947	Level 2	Above 5 Years	39		Female	895	CCC		YES	0	YES	Cough Fever Night_sweats Weight_loss		2016-10-19				1.6	46	YES	2016-03-10	NO			NO			not_documented	Yes	Completed	2017-04-20							Every_month	No		No		Others
TRANS_NZOIA	Team 4	TRANS_NZOIA	ENDEBESS SUB COUNTY HOSPITAL	KIMININI SUB COUNTY	14947	Level 2	Above 5 Years	39		Female	942	Out_Patient_Clinic		YES	2	YES	Cough Fever Night_sweats Weight_loss		2016-09-28				1.7	65	YES	2016-08-17	NO			YES	2017-08-07	LDL < 1000 Copies	not_documented	Yes	Completed	2017-03-28							Every_2_Months	No		No		Others
TRANS_NZOIA	Team 4	TRANS_NZOIA	ENDEBESS SUB COUNTY HOSPITAL	KIMININI SUB COUNTY	14947	Level 2	Above 5 Years	53		Female	530	Out_Patient_Clinic		YES	0	YES	Cough Fever Night_sweats Weight_loss		2016-07-11				1.6	65	YES	2013-06-25	NO			YES	2018-02-14	LDL < 1000 Copies	not_documented	Yes	Completed	2017-03-04							Every_month	No		No		Others
TRANS_NZOIA	Team 4	TRANS_NZOIA	ENDEBESS SUB COUNTY HOSPITAL	KIMININI SUB COUNTY	14947	Level 2	Above 5 Years	50		Male	1014	Out_Patient_Clinic		YES	2	YES	Cough Fever Night_sweats Weight_loss		2017-05-05				1.7	62	NO		NO			YES	2017-11-02	LDL < 1000 Copies	not_documented	Yes	Completed	2017-11-01							Every_2_Months	No		No		Others
TRANS_NZOIA	Team 4	TRANS_NZOIA	ENDEBESS SUB COUNTY HOSPITAL	KIMININI SUB COUNTY	14947	Level 2	Above 5 Years	31		Male	787	CCC		YES	4	YES	Cough Fever Night_sweats Weight_loss		2017-09-11				1.7	57	YES	2015-06-03	NO			YES	2018-08-22	LDL < 1000 Copies	not_documented	Yes	Completed	2018-03-11							Every_2_Months	No		No		Others
TRANS_NZOIA	Team 4	TRANS_NZOIA	ENDEBESS SUB COUNTY HOSPITAL	KIMININI SUB COUNTY	14947	Level 2	Above 5 Years	42		Female	730	CCC		YES	0	YES	Cough Fever Night_sweats Weight_loss		2016-02-15				1.6	41	YES	2014-02-28	YES	2015-10-01	LDL < 1000 Copies	YES	2018-02-22	DETECTABLE > 1000 Copies	not_documented	Yes	Completed	2016-08-07							Every_month	No		No		Others
TRANS_NZOIA	Team 4	TRANS_NZOIA	ENDEBESS SUB COUNTY HOSPITAL	KIMININI SUB COUNTY	14947	Level 2	Above 5 Years	34		Female	1117	CCC		YES	0	YES	Cough Fever Night_sweats Weight_loss		2018-05-08				1.6	60	NO		NO			YES	2019-02-08	LDL < 1000 Copies	not_documented	Yes	Completed	2018-11-08							Every_month	No		No		Others
UASIN_GISHU	Team 10	UASIN_GISHU	FAMILY HEALTH OPTION	AINABKOI SUB COUNTY	16347	Level 3	Above 5 Years	29		Female	4203dh-4	CCC		YES	4	YES	Fever Cough Night_sweats Weight_loss		2015-12-02				1.78	59	YES	2014-09-11	YES	2015-06-02	LDL < 1000 Copies	YES	2016-07-04	LDL < 1000 Copies	Yes	Yes	Completed	2016-07-04							Every_3_Months	No		No		Others
UASIN_GISHU	Team 10	UASIN_GISHU	FAMILY HEALTH OPTION	AINABKOI SUB COUNTY	16347	Level 3	Above 5 Years	40		Female	1189dh-8	CCC		YES	4	YES	Cough Fever Night_sweats Weight_loss		2016-12-22				1.6	46	YES	2010-03-18	YES	2015-09-01	LDL < 1000 Copies	YES	2017-03-13	LDL < 1000 Copies	Yes	Yes	Completed	2017-03-13							Every_3_Months	No		No		Others
UASIN_GISHU	Team 10	UASIN_GISHU	FAMILY HEALTH OPTION	AINABKOI SUB COUNTY	16347	Level 3	Above 5 Years	38		Female	4383dh-4	CCC		YES	5	YES	Cough Fever Night_sweats Weight_loss		2017-01-03				1.56	58	YES	2014-11-26	YES	2016-06-07	LDL < 1000 Copies	YES	2018-06-11	LDL < 1000 Copies	Yes	Yes	Completed	2018-01-29							Every_3_Months	No		No		Others
UASIN_GISHU	Team 10	UASIN_GISHU	FAMILY HEALTH OPTION	AINABKOI SUB COUNTY	16347	Level 3	Above 5 Years	44		Male	359dh-8	CCC		YES	4	YES	Cough Fever Night_sweats Weight_loss		2018-01-23				1.71	69	YES	2008-10-08	YES	2016-02-17	LDL < 1000 Copies	YES	2019-01-30	DETECTABLE > 1000 Copies	Yes	Yes	Completed	2018-09-12							Every_3_Months	No		No		Others
UASIN_GISHU	Team 10	UASIN_GISHU	FAMILY HEALTH OPTION	AINABKOI SUB COUNTY	16347	Level 3	Above 5 Years	42		Female	2398dh-4	MCH/PMTCT		YES	4	YES	Cough Fever Night_sweats Weight_loss		2018-02-26				1.68	52	YES	2012-03-29	YES	2017-08-14	LDL < 1000 Copies	YES	2018-08-13	LDL < 1000 Copies	Yes	Yes	Completed	2018-09-13							Every_3_Months	No		No		Others
ELGEYO_MARAKWET	Team 10	ELGEYO_MARAKWET	FLOURSPAR MEDICAL CLINIC	KEIYO NORTH SUB COUNTY	14586	Level 3	Above 5 Years	60		Female	13	CCC		YES	3	YES	Fever Cough Night_sweats Weight_loss		2016-07-04				1.62	42.9	YES	2009-08-12	YES	2015-04-24	LDL < 1000 Copies	YES	2018-03-28	LDL < 1000 Copies	not_documented	Yes	Completed	2019-02-06							Every_month	No		No		24_months
ELGEYO_MARAKWET	Team 10	ELGEYO_MARAKWET	FLOURSPAR MEDICAL CLINIC	KEIYO NORTH SUB COUNTY	14586	Level 3	Above 5 Years	48		Female	52	CCC		YES	3	YES	Cough Fever Night_sweats Weight_loss		2016-07-06				1.62	60	YES	2011-04-04	YES	2015-08-02	DETECTABLE > 1000 Copies	YES	2018-07-03	LDL < 1000 Copies	not_documented	Yes	Completed	2017-10-03							Every_month	No		No		24_months
ELGEYO_MARAKWET	Team 10	ELGEYO_MARAKWET	FLOURSPAR MEDICAL CLINIC	KEIYO NORTH SUB COUNTY	14586	Level 3	Above 5 Years	49		Male	29	CCC		YES	4	YES	Cough Fever Night_sweats Weight_loss		2016-08-01				1.8	77.9	YES	2010-02-02	NO			YES	2018-05-22	LDL < 1000 Copies	not_documented	Yes	Completed	2017-01-30							Every_month	No		No		24_months
ELGEYO_MARAKWET	Team 10	ELGEYO_MARAKWET	FLOURSPAR MEDICAL CLINIC	KEIYO NORTH SUB COUNTY	14586	Level 3	Above 5 Years	50		Male	Tin53	CCC		YES	3	YES	Cough Fever Night_sweats Weight_loss		2016-08-03				1.67	48.8	YES	2006-08-15	YES	2015-04-23	LDL < 1000 Copies	YES	2018-04-24	LDL < 1000 Copies	Yes	Yes	Completed	2017-02-11							Every_month	No		No		24_months
ELGEYO_MARAKWET	Team 10	ELGEYO_MARAKWET	FLOURSPAR MEDICAL CLINIC	KEIYO NORTH SUB COUNTY	14586	Level 3	Above 5 Years	54		Female	Tin54	CCC		YES	2	YES	Cough Fever Night_sweats Weight_loss		2016-08-12				1.73	66.9	YES	2009-06-05	NO			YES	2018-05-23	LDL < 1000 Copies	Yes	Yes	Completed	2017-02-22							Every_month	No		No		24_months
ELGEYO_MARAKWET	Team 10	ELGEYO_MARAKWET	FLOURSPAR MEDICAL CLINIC	KEIYO NORTH SUB COUNTY	14586	Level 3	Above 5 Years	44		Female	56	CCC		YES	3	YES	Cough Fever Night_sweats Weight_loss		2016-08-15				1.55	47.6	YES	2011-12-05	YES	2015-10-14	LDL < 1000 Copies	YES	2018-04-20	LDL < 1000 Copies	Yes	Yes	Completed	2017-05-24							Every_2_Months	No		No		24_months
ELGEYO_MARAKWET	Team 10	ELGEYO_MARAKWET	FLOURSPAR MEDICAL CLINIC	KEIYO NORTH SUB COUNTY	14586	Level 3	Above 5 Years	44		Female	Tin05	CCC		YES	4	YES	Cough Fever Night_sweats Weight_loss		2016-08-17				1.69	51.4	YES	2008-02-25	YES	2016-06-11	LDL < 1000 Copies	YES	2018-06-14	LDL < 1000 Copies	Yes	Yes	Completed	2017-05-24							Every_2_Months	No		No		24_months
ELGEYO_MARAKWET	Team 10	ELGEYO_MARAKWET	FLOURSPAR MEDICAL CLINIC	KEIYO NORTH SUB COUNTY	14586	Level 3	Above 5 Years	34		Female	Tin35	CCC		YES	3	YES	Cough Fever Night_sweats Weight_loss		2016-09-01				1.66	72.5	YES	2009-03-24	YES	2015-08-02	LDL < 1000 Copies	YES	2018-03-26	LDL < 1000 Copies	Yes	Yes	Completed	2017-03-03							Every_2_Months	No		No		24_months
ELGEYO_MARAKWET	Team 10	ELGEYO_MARAKWET	FLOURSPAR MEDICAL CLINIC	KEIYO NORTH SUB COUNTY	14586	Level 3	Above 5 Years	44		Female	24	CCC		YES	2	YES	Cough Fever Night_sweats Weight_loss		2016-09-13				1.59	60.2	YES	2011-11-25	YES	2016-05-22	LDL < 1000 Copies	YES	2017-06-16	LDL < 1000 Copies	Yes	Yes	Completed	2017-02-02							Every_2_Months	No		No		24_months
ELGEYO_MARAKWET	Team 10	ELGEYO_MARAKWET	FLOURSPAR MEDICAL CLINIC	KEIYO NORTH SUB COUNTY	14586	Level 3	Above 5 Years	48		Female	64	CCC		YES	3	YES	Cough Fever Night_sweats Weight_loss		2016-09-06				1.59	62.8	YES	2012-06-28	YES	2015-08-02	LDL < 1000 Copies	YES	2017-05-12	LDL < 1000 Copies	Yes	Yes	Completed	2017-03-30							Every_2_Months	No		No		24_months
ELGEYO_MARAKWET	Team 10	ELGEYO_MARAKWET	FLOURSPAR MEDICAL CLINIC	KEIYO NORTH SUB COUNTY	14586	Level 3	Above 5 Years	48		Female	131	CCC		YES	3	YES	Cough Fever Night_sweats Weight_loss		2016-09-13				1.65	58.6	NO		YES	2016-05-19	LDL < 1000 Copies	YES	2017-11-26	LDL < 1000 Copies	Yes	Yes	Completed	2017-03-03							Every_month	No		No		24_months
ELGEYO_MARAKWET	Team 10	ELGEYO_MARAKWET	FLOURSPAR MEDICAL CLINIC	KEIYO NORTH SUB COUNTY	14586	Level 3	Above 5 Years	60		Male	78	MCH/PMTCT		YES	4	YES	Cough Fever Night_sweats Weight_loss		2016-09-09				1.67	45.4	YES	2013-04-02	YES	2015-04-26	LDL < 1000 Copies	YES	2017-05-11	DETECTABLE > 1000 Copies	Yes	Yes	Completed	2017-04-06							Every_month	No		No		24_months
ELGEYO_MARAKWET	Team 10	ELGEYO_MARAKWET	FLOURSPAR MEDICAL CLINIC	KEIYO NORTH SUB COUNTY	14586	Level 3	Above 5 Years	34		Male	12	CCC		YES	4	YES	Cough Fever Night_sweats Weight_loss		2016-09-19				1.83	73.1	YES	2009-08-16	NO			YES	2017-05-11	LDL < 1000 Copies	Yes	Yes	Completed	2017-04-02							Every_month	No		No		24_months
ELGEYO_MARAKWET	Team 10	ELGEYO_MARAKWET	FLOURSPAR MEDICAL CLINIC	KEIYO NORTH SUB COUNTY	14586	Level 3	Above 5 Years	48		Female	127	CCC		YES	4	YES	Cough Fever Night_sweats Weight_loss		2016-09-17				1.61	50.9	YES	2016-08-17	YES	2015-08-02	LDL < 1000 Copies	YES	2018-05-22	LDL < 1000 Copies	Yes	Yes	Completed	2017-02-02							Every_month	No		No		24_months
ELGEYO_MARAKWET	Team 10	ELGEYO_MARAKWET	FLOURSPAR MEDICAL CLINIC	KEIYO NORTH SUB COUNTY	14586	Level 3	Above 5 Years	53		Female	143	CCC		YES	2	YES	Cough Fever Night_sweats Weight_loss		2016-10-14				1.59	47	YES	2016-07-01	NO			NO			Yes	Yes	Completed	2017-02-12							Every_2_Months	No		No		24_months
ELGEYO_MARAKWET	Team 10	ELGEYO_MARAKWET	FLOURSPAR MEDICAL CLINIC	KEIYO NORTH SUB COUNTY	14586	Level 3	Above 5 Years	36		Male	1125923811	CCC		YES	3	YES	Cough Fever Night_sweats Weight_loss		2016-11-03				1.71	60.7	YES	2012-11-19	NO			YES	2017-06-16	LDL < 1000 Copies	Yes	Yes	Completed	2017-05-05							Every_month	No		No		24_months
ELGEYO_MARAKWET	Team 10	ELGEYO_MARAKWET	FLOURSPAR MEDICAL CLINIC	KEIYO NORTH SUB COUNTY	14586	Level 3	Above 5 Years	37		Female	83	CCC		YES	3	YES	Cough Fever Night_sweats Weight_loss		2017-02-01				1.63	57.8	YES	2013-04-27	YES	2016-05-22	LDL < 1000 Copies	YES	2018-07-23	LDL < 1000 Copies	Yes	Yes	Completed	2017-10-08							Every_2_Months	No		No		24_months
ELGEYO_MARAKWET	Team 10	ELGEYO_MARAKWET	FLOURSPAR MEDICAL CLINIC	KEIYO NORTH SUB COUNTY	14586	Level 3	Above 5 Years	59		Male	Tin65	CCC		YES	6	YES	Cough Fever Night_sweats Weight_loss		2016-11-22				1.69	56.6	YES	2008-04-15	YES	2016-07-28	LDL < 1000 Copies	YES	2018-05-22	LDL < 1000 Copies	Yes	Yes	Completed	2017-05-26							Every_month	No		No		24_months
ELGEYO_MARAKWET	Team 10	ELGEYO_MARAKWET	FLOURSPAR MEDICAL CLINIC	KEIYO NORTH SUB COUNTY	14586	Level 3	Above 5 Years	41		Female	63	CCC		YES	3	YES	Cough Fever Night_sweats Weight_loss		2016-12-12				1.54	68.9	YES	2014-09-19	NO			YES	2017-05-11	DETECTABLE > 1000 Copies	Yes	Yes	Completed	2017-05-26							Every_2_Months	No		No		24_months
ELGEYO_MARAKWET	Team 10	ELGEYO_MARAKWET	FLOURSPAR MEDICAL CLINIC	KEIYO NORTH SUB COUNTY	14586	Level 3	Above 5 Years	44		Female	Tin12	CCC		YES	3	YES	Cough Fever Night_sweats Weight_loss		2017-01-30				1.57	56.2	YES	2005-08-16	YES	2015-10-14	DETECTABLE > 1000 Copies	YES	2018-09-20	DETECTABLE > 1000 Copies	Yes	Yes	Completed	2017-06-27							Every_2_Months	No		No		24_months
ELGEYO_MARAKWET	Team 10	ELGEYO_MARAKWET	FLOURSPAR MEDICAL CLINIC	KEIYO NORTH SUB COUNTY	14586	Level 3	Above 5 Years	55		Female	4365mt-3	CCC		YES	4	YES	Cough Fever Night_sweats Weight_loss		2017-02-02				1.64	42.4	YES	2009-03-01	YES	2015-10-14	LDL < 1000 Copies	YES	2018-10-15	LDL < 1000 Copies	Yes	Yes	Completed	2017-08-22							Every_month	No		No		24_months
ELGEYO_MARAKWET	Team 10	ELGEYO_MARAKWET	FLOURSPAR MEDICAL CLINIC	KEIYO NORTH SUB COUNTY	14586	Level 3	Above 5 Years	38		Female	107	CCC		YES	4	YES	Cough Fever Night_sweats Weight_loss		2016-12-10				1.56	54.9	YES	2014-02-25	NO			YES	2018-08-21	LDL < 1000 Copies	Yes	Yes	Completed	2017-07-07							Every_month	No		No		24_months
ELGEYO_MARAKWET	Team 10	ELGEYO_MARAKWET	FLOURSPAR MEDICAL CLINIC	KEIYO NORTH SUB COUNTY	14586	Level 3	Above 5 Years	16		Female	19	CCC		YES	3	YES	Cough Fever Night_sweats Weight_loss		2017-04-13				1.56	46.8	YES	2008-11-06	YES	2015-08-02	LDL < 1000 Copies	YES	2018-05-23	LDL < 1000 Copies	Yes	Yes	Completed	2017-10-11							Every_2_Months	No		No		24_months
ELGEYO_MARAKWET	Team 10	ELGEYO_MARAKWET	FLOURSPAR MEDICAL CLINIC	KEIYO NORTH SUB COUNTY	14586	Level 3	Above 5 Years	34		Female	15	CCC		YES	2	YES	Cough Fever Night_sweats Weight_loss		2017-04-26				1.58	62	YES	2013-12-08	YES	2015-04-26	LDL < 1000 Copies	YES	2018-07-03	LDL < 1000 Copies	Yes	Yes	Completed	2017-10-07							Every_month	No		No		24_months
ELGEYO_MARAKWET	Team 10	ELGEYO_MARAKWET	FLOURSPAR MEDICAL CLINIC	KEIYO NORTH SUB COUNTY	14586	Level 3	Above 5 Years	39		Female	41	CCC		YES	3	YES	Cough Fever Night_sweats Weight_loss		2017-05-08				1.55	42.5	YES	2010-11-16	NO			YES	2017-06-16	DETECTABLE > 1000 Copies	Yes	Yes	Completed	2017-11-15							Every_month	No		No		24_months
ELGEYO_MARAKWET	Team 10	ELGEYO_MARAKWET	FLOURSPAR MEDICAL CLINIC	KEIYO NORTH SUB COUNTY	14586	Level 3	Above 5 Years	44		Male	153	CCC		YES	2	YES	Cough Fever Night_sweats Weight_loss		2017-06-23				1.67	45.6	NO		NO			YES	2018-07-03	DETECTABLE > 1000 Copies	Yes	Yes	Completed	2018-01-23							Every_month	No		No		24_months
ELGEYO_MARAKWET	Team 10	ELGEYO_MARAKWET	FLOURSPAR MEDICAL CLINIC	KEIYO NORTH SUB COUNTY	14586	Level 3	Above 5 Years	42		Male	159	CCC		NO					2018-01-21				1.76	54.4	NO		NO			YES	2018-08-21	LDL < 1000 Copies	Yes	Yes	Completed	2018-07-20							Every_month	No		No		24_months
ELGEYO_MARAKWET	Team 10	ELGEYO_MARAKWET	FLOURSPAR MEDICAL CLINIC	KEIYO NORTH SUB COUNTY	14586	Level 3	Above 5 Years	45		Male	154	CCC		YES	4	YES	Cough Fever Night_sweats Weight_loss		2017-10-06				1.69	51.9	YES	2017-07-03	NO			YES	2018-05-22	LDL < 1000 Copies	Yes	Yes	Completed	2018-05-04							Every_2_Months	No		No		24_months
ELGEYO_MARAKWET	Team 10	ELGEYO_MARAKWET	FLOURSPAR MEDICAL CLINIC	KEIYO NORTH SUB COUNTY	14586	Level 3	Above 5 Years	39		Female	106	CCC		YES	3	YES	Cough Fever Night_sweats Weight_loss		2017-11-02				1.58	66.4	YES	2014-01-30	YES	2016-07-20	DETECTABLE > 1000 Copies	NO			Yes	Yes	Completed	2018-06-03							Every_3_Months	No		No		24_months
ELGEYO_MARAKWET	Team 10	ELGEYO_MARAKWET	FLOURSPAR MEDICAL CLINIC	KEIYO NORTH SUB COUNTY	14586	Level 3	Above 5 Years	36		Female	17	CCC		YES	5	YES	Cough Fever Night_sweats Weight_loss		2016-05-15				999	49.9	YES	2009-10-12	NO			YES	2017-05-11	LDL < 1000 Copies	Yes	Yes	Completed	2016-07-19							Every_3_Months	No		No		24_months
ELGEYO_MARAKWET	Team 10	ELGEYO_MARAKWET	FLOURSPAR MEDICAL CLINIC	KEIYO NORTH SUB COUNTY	14586	Level 3	Above 5 Years	40		Female	1	CCC		YES	2	YES	Cough Fever Night_sweats Weight_loss		2017-05-27				999	61.8	YES	2010-03-04	YES	2016-06-11	LDL < 1000 Copies	YES	2018-05-22	LDL < 1000 Copies	Yes	Yes	Completed	2017-11-17							Every_3_Months	No		No		24_months
ELGEYO_MARAKWET	Team 10	ELGEYO_MARAKWET	FLOURSPAR MEDICAL CLINIC	KEIYO NORTH SUB COUNTY	14586	Level 3	Above 5 Years	39		Male	76	CCC		YES	2	YES	Cough Fever Night_sweats Weight_loss		2016-06-03				1.75	52	YES	2012-10-29	YES	2015-04-26	LDL < 1000 Copies	YES	2017-10-24	LDL < 1000 Copies	Yes	Yes	Completed	2017-01-26							Every_3_Months	No		No		24_months
ELGEYO_MARAKWET	Team 10	ELGEYO_MARAKWET	FLOURSPAR MEDICAL CLINIC	KEIYO NORTH SUB COUNTY	14586	Level 3	Above 5 Years	66		Female	620541293	CCC		YES	4	YES	Cough Fever Night_sweats Weight_loss		2016-09-06				1.65	60	YES	2012-03-02	YES	2015-04-17	LDL < 1000 Copies	YES	2018-08-21	LDL < 1000 Copies	Yes	Yes	Completed	2017-03-19							Every_month	No		No		24_months
ELGEYO_MARAKWET	Team 10	ELGEYO_MARAKWET	FLOURSPAR MEDICAL CLINIC	KEIYO NORTH SUB COUNTY	14586	Level 3	Above 5 Years	62		Male	55	CCC		YES	4	YES	Cough Fever Night_sweats Weight_loss		2016-08-01				1.69	49.8	YES	2011-07-29	YES	2014-09-17	LDL < 1000 Copies	YES	2017-05-01	LDL < 1000 Copies	Yes	Yes	Completed	2017-02-03							Every_3_Months	No		No		24_months
ELGEYO_MARAKWET	Team 10	ELGEYO_MARAKWET	FLOURSPAR MEDICAL CLINIC	KEIYO NORTH SUB COUNTY	14586	Level 3	Above 5 Years	63		Male	16	CCC		YES	3	YES	Cough Fever Night_sweats Weight_loss		2017-08-15				1.69	52.43	NO		YES	2015-10-14	LDL < 1000 Copies	YES	2018-04-24	LDL < 1000 Copies	Yes	Yes	Completed	2018-02-16							Every_3_Months	No		No		24_months
ELGEYO_MARAKWET	Team 10	ELGEYO_MARAKWET	FLOURSPAR MEDICAL CLINIC	KEIYO NORTH SUB COUNTY	14586	Level 3	Above 5 Years	72		Female	109	CCC		YES	4	YES	Cough Fever Night_sweats Weight_loss		2017-08-15				1.6	53	YES	2014-03-11	NO			YES	2018-04-24	LDL < 1000 Copies	Yes	Yes	Completed	2018-03-20							Every_3_Months	No		No		24_months
ELGEYO_MARAKWET	Team 10	ELGEYO_MARAKWET	FLOURSPAR MEDICAL CLINIC	KEIYO NORTH SUB COUNTY	14586	Level 3	Above 5 Years	31		Female	82	CCC		YES	2	YES	Cough Fever Night_sweats Weight_loss		2016-09-18				1.59	66.6	YES	2013-03-25	NO			YES	2018-09-24	LDL < 1000 Copies	Yes	Yes	Completed	2017-03-18							Every_3_Months	No		No		24_months
ELGEYO_MARAKWET	Team 10	ELGEYO_MARAKWET	FLOURSPAR MEDICAL CLINIC	KEIYO NORTH SUB COUNTY	14586	Level 3	Above 5 Years	44		Male	147	CCC		YES	7	YES	Cough Fever Night_sweats Weight_loss		2016-11-03				1.58	63.5	NO		NO			YES	2018-07-12	LDL < 1000 Copies	Yes	Yes	Completed	2017-06-07							Every_3_Months	No		No		24_months
ISIOLO	Team 3	ISIOLO	GALAXY'S CLINIC	ISIOLO SUB COUNTY	12094	Level 4	Above 5 Years	55		Female	153	CCC		YES	6	YES	Cough Fever Night_sweats Weight_loss		2016-10-28				1.66	56.6	YES	2016-05-12	NO			YES	2017-09-13	LDL < 1000 Copies	Yes	Yes	Completed	2017-05-10							Every_2_Months	No		No		12_months
ISIOLO	Team 3	ISIOLO	GALAXY'S CLINIC	ISIOLO SUB COUNTY	12094	Level 4	Above 5 Years	35		Female	129	MCH/PMTCT		YES	4	YES	Cough Fever Night_sweats Weight_loss		2016-05-09				1.69	85	NO		NO			YES	2018-10-02	LDL < 1000 Copies	No	Yes	Completed	2016-11-19							Every_month	No		No		12_months
ISIOLO	Team 3	ISIOLO	GALAXY'S CLINIC	ISIOLO SUB COUNTY	12094	Level 4	Above 5 Years	33		Female	38	CCC		YES	2	YES	Cough Fever Night_sweats Weight_loss		2016-05-09				1.6	73	YES	2012-11-04	NO			NO			Yes	Yes	Completed	2016-11-15							Every_2_Months	No		No		12_months
ISIOLO	Team 3	ISIOLO	GALAXY'S CLINIC	ISIOLO SUB COUNTY	12094	Level 4	Above 5 Years	43		Female	159	CCC		YES	4	YES	Cough Fever Night_sweats Weight_loss		2016-10-11				1.59	41	YES	2015-11-12	NO			YES	2018-08-23	LDL < 1000 Copies	Yes	Yes	Completed	2017-04-11							Every_2_Months	No		No		12_months
ISIOLO	Team 3	ISIOLO	GALAXY'S CLINIC	ISIOLO SUB COUNTY	12094	Level 4	Above 5 Years	65		Male	19	CCC		YES	3	YES	Cough Fever Night_sweats Weight_loss		2016-09-22				1.81	51	YES	2012-01-05	YES	2014-08-21	LDL < 1000 Copies	YES	2019-01-10	LDL < 1000 Copies	Yes	Yes	Completed	2017-03-23							Every_month	No		No		6_months
ISIOLO	Team 3	ISIOLO	GALAXY'S CLINIC	ISIOLO SUB COUNTY	12094	Level 4	Above 5 Years	45		Male	4	CCC		YES	5	YES	Cough Fever Night_sweats Weight_loss		2016-04-21				1.66	47	YES	2012-02-19	YES	2015-03-19	DETECTABLE > 1000 Copies	YES	2016-05-19	LDL < 1000 Copies	Yes	Yes	Completed	2016-10-21							Every_2_Months	No		No		6_months
ISIOLO	Team 3	ISIOLO	GALAXY'S CLINIC	ISIOLO SUB COUNTY	12094	Level 4	Above 5 Years	24		Female	49	CCC		YES	2	YES	Cough Fever Night_sweats Weight_loss		2017-03-16				1.67	50	YES	2013-02-21	YES	2015-03-19	DETECTABLE > 1000 Copies	YES	2018-08-07	LDL < 1000 Copies	Yes	Yes	Completed	2017-09-16							Every_month	No		No		12_months
ISIOLO	Team 3	ISIOLO	GALAXY'S CLINIC	ISIOLO SUB COUNTY	12094	Level 4	Above 5 Years	40		Male	190	CCC		YES	6	YES	Cough Fever Night_sweats Weight_loss		2017-02-17				1.71	69	YES	2017-01-05	NO			YES	2017-07-27	LDL < 1000 Copies	Yes	Yes	Completed	2017-08-04							Every_month	No		No		12_months
ISIOLO	Team 3	ISIOLO	GALAXY'S CLINIC	ISIOLO SUB COUNTY	12094	Level 4	Above 5 Years	32		Male	118	CCC		YES	8	YES	Cough Fever Night_sweats Weight_loss		2017-08-28				1.69	57	YES	2014-06-28	YES	2017-08-28	DETECTABLE > 1000 Copies	YES	2018-04-03	LDL < 1000 Copies	Yes	Yes	Completed	2018-03-06							Every_month	No		No		12_months
ISIOLO	Team 3	ISIOLO	GALAXY'S CLINIC	ISIOLO SUB COUNTY	12094	Level 4	Above 5 Years	52		Male	37	CCC		YES	4	YES	Cough Fever Night_sweats Weight_loss		2016-04-26				1.79	62	YES	2012-03-30	NO			YES	2017-11-14	LDL < 1000 Copies	Yes	Yes	Completed	2016-09-26							Every_2_Months	No		No		12_months
ISIOLO	Team 3	ISIOLO	GALAXY'S CLINIC	ISIOLO SUB COUNTY	12094	Level 4	Above 5 Years	32		Female	146	CCC		YES	3	YES	Cough Fever Night_sweats Weight_loss		2017-08-31				1.52	62	YES	2015-02-03	YES	2017-08-31	DETECTABLE > 1000 Copies	YES	2018-12-20	LDL < 1000 Copies	Yes	Yes	Completed	2018-02-28							Every_month	No		No		12_months
ISIOLO	Team 3	ISIOLO	GALAXY'S CLINIC	ISIOLO SUB COUNTY	12094	Level 4	Above 5 Years	35		Male	195	CCC		YES	5	YES	Cough Fever Night_sweats Weight_loss		2017-07-11				1.76	57	YES	2017-04-11	NO			YES	2018-01-16	LDL < 1000 Copies	Yes	Yes	Completed	2018-01-16							Every_month	No		No		12_months
ISIOLO	Team 3	ISIOLO	GALAXY'S CLINIC	ISIOLO SUB COUNTY	12094	Level 4	Above 5 Years	30		Female	5	CCC		YES	0	YES	Cough Fever Night_sweats Weight_loss		2016-11-03				1.64	60	YES	2011-04-23	NO			NO			Yes	Yes	Completed	2017-05-12							Every_month	No		No		12_months
ISIOLO	Team 3	ISIOLO	GALAXY'S CLINIC	ISIOLO SUB COUNTY	12094	Level 4	Above 5 Years	56		Male	206	CCC		YES	5	YES	Cough Fever Night_sweats Weight_loss		2018-02-22				1.7	61	YES	2017-09-18	NO			YES	2018-03-22	LDL < 1000 Copies	Yes	Yes	Completed	2018-08-22							Every_month	No		No		12_months
ISIOLO	Team 3	ISIOLO	GALAXY'S CLINIC	ISIOLO SUB COUNTY	12094	Level 4	Above 5 Years	57		Male	211	CCC		YES	2	YES	Cough Fever Night_sweats Weight_loss		2018-05-03				1.66	50	YES	2017-10-17	YES	2018-05-03	LDL < 1000 Copies	NO			Yes	Yes	Completed	2018-11-22							Every_month	No		No		12_months
ISIOLO	Team 3	ISIOLO	GALAXY'S CLINIC	ISIOLO SUB COUNTY	12094	Level 4	Above 5 Years	30		Female	45	CCC		YES	0	YES	Cough Fever Night_sweats Weight_loss		2016-06-02				1.6	70	YES	2015-04-07	YES	2016-02-11	LDL < 1000 Copies	YES	2018-09-27	LDL < 1000 Copies	Yes	Yes	Completed	2016-12-12							Every_month	No		No		12_months
ISIOLO	Team 3	ISIOLO	GALAXY'S CLINIC	ISIOLO SUB COUNTY	12094	Level 4	Above 5 Years	29		Female	35	CCC		YES	2	YES	Cough Fever Night_sweats Weight_loss		2016-11-15				1.62	53	YES	2012-07-12	YES	2015-04-16	LDL < 1000 Copies	YES	2018-09-26	LDL < 1000 Copies	Yes	Yes	Completed	2018-05-14							Every_month	No		No		12_months
ISIOLO	Team 3	ISIOLO	GALAXY'S CLINIC	ISIOLO SUB COUNTY	12094	Level 4	Above 5 Years	70		Male	168	CCC		YES	9	YES	Cough Fever Night_sweats Weight_loss		2016-09-20				1.78	51	YES	2016-03-03	NO			YES	2017-09-13	DETECTABLE > 1000 Copies	Yes	Yes	Completed	2017-03-20							Every_month	No		No		6_months
ISIOLO	Team 3	ISIOLO	GALAXY'S CLINIC	ISIOLO SUB COUNTY	12094	Level 4	Above 5 Years	36		Female	169	CCC		YES	4	YES	Cough Fever Night_sweats Weight_loss		2016-11-10				1.62	48	YES	2015-12-28	NO			YES	2017-09-13	LDL < 1000 Copies	Yes	Yes	Completed	2017-04-27							Every_month	No		No		6_months
ISIOLO	Team 3	ISIOLO	GALAXY'S CLINIC	ISIOLO SUB COUNTY	12094	Level 4	Above 5 Years	42		Female	40200-1046	CCC		YES	4	YES	Cough Fever Night_sweats Weight_loss		2017-06-15				1.63	58	YES	2004-02-28	NO			YES	2017-09-12	LDL < 1000 Copies	Yes	Yes	Completed	2017-12-12							Every_month	No		No		6_months
ISIOLO	Team 3	ISIOLO	GALAXY'S CLINIC	ISIOLO SUB COUNTY	12094	Level 4	Above 5 Years	30		Female	T-03078	MCH/PMTCT		YES	5	YES	Cough Fever Night_sweats Weight_loss		2016-10-27				1.75	60	YES	2014-10-08	YES	2016-02-11	LDL < 1000 Copies	YES	2017-11-02	LDL < 1000 Copies	Yes	Yes	Completed	2017-05-11							Every_month	No		No		12_months
ISIOLO	Team 3	ISIOLO	GALAXY'S CLINIC	ISIOLO SUB COUNTY	12094	Level 4	Above 5 Years	44		Female	T-01591	CCC		YES	3	YES	Cough Fever Night_sweats Weight_loss		2016-05-17				1.61	82	YES	2010-02-11	YES	2016-02-11	LDL < 1000 Copies	YES	2018-07-17	LDL < 1000 Copies	Yes	Yes	Completed	2016-11-17							Every_month	No		No		12_months
ISIOLO	Team 3	ISIOLO	GALAXY'S CLINIC	ISIOLO SUB COUNTY	12094	Level 4	Above 5 Years	38		Female	T-0276	CCC		YES	6	YES	Cough Fever Night_sweats Weight_loss		2016-08-16				1.61	59	YES	2014-03-27	NO			YES	2017-07-20	LDL < 1000 Copies	Yes	Yes	Completed	2017-04-25							Every_month	No		No		12_months
ISIOLO	Team 3	ISIOLO	GALAXY'S CLINIC	ISIOLO SUB COUNTY	12094	Level 4	Above 5 Years	36		Female	T-01308	CCC		YES	4	YES	Cough Fever Night_sweats Weight_loss		2016-04-14				1.64	54	YES	2008-03-18	YES	2015-08-20	LDL < 1000 Copies	YES	2017-04-13	DETECTABLE > 1000 Copies	Yes	Yes	Completed	2016-10-14							Every_month	No		No		12_months
ISIOLO	Team 3	ISIOLO	GALAXY'S CLINIC	ISIOLO SUB COUNTY	12094	Level 4	Above 5 Years	43		Female	T-0428	CCC		YES	4	YES	Cough Fever Night_sweats Weight_loss		2016-03-30				1.65	57	YES	2006-05-23	YES	2015-05-27	LDL < 1000 Copies	YES	2018-11-15	LDL < 1000 Copies	Yes	Yes	Completed	2016-09-29							Every_month	No		No		6_months
ISIOLO	Team 3	ISIOLO	GALAXY'S CLINIC	ISIOLO SUB COUNTY	12094	Level 4	Above 5 Years	19		Female	137	CCC		YES	3	YES	Fever Cough Night_sweats Weight_loss		2016-09-15				1.69	73	YES	2014-10-13	YES	2016-09-15	LDL < 1000 Copies	YES	2017-11-23	LDL < 1000 Copies	Yes	Yes	Completed	2017-03-16							Every_month	No		No		6_months
ISIOLO	Team 3	ISIOLO	GALAXY'S CLINIC	ISIOLO SUB COUNTY	12094	Level 4	Above 5 Years	42		Male	127	CCC		YES	1	YES	Cough Fever Night_sweats Weight_loss		2017-01-19				1.67	45	YES	2014-02-24	NO			NO			Yes	Yes	Completed	2017-07-10							Every_month	No		No		6_months
ISIOLO	Team 3	ISIOLO	GALAXY'S CLINIC	ISIOLO SUB COUNTY	12094	Level 4	Above 5 Years	62		Male	73	CCC		YES	5	YES	Cough Fever Night_sweats Weight_loss		2016-07-21				1.67	53	YES	2013-03-14	YES	2015-08-20	LDL < 1000 Copies	YES	2017-07-20	LDL < 1000 Copies	Yes	Yes	Completed	2017-05-01							Every_month	No		No		6_months
ISIOLO	Team 3	ISIOLO	GALAXY'S CLINIC	ISIOLO SUB COUNTY	12094	Level 4	Above 5 Years	54		Male	T-01698	CCC		YES	5	YES	Cough Fever Night_sweats Weight_loss		2016-09-20				1.72	56	YES	2007-07-13	YES	2015-11-12	LDL < 1000 Copies	YES	2017-01-04	LDL < 1000 Copies	Yes	Yes	Completed	2017-04-11							Every_month	No		No		12_months
ISIOLO	Team 3	ISIOLO	GALAXY'S CLINIC	ISIOLO SUB COUNTY	12094	Level 4	Above 5 Years	42		Female	T-02372	CCC		YES	5	YES	Cough Fever Night_sweats Weight_loss		2016-04-19				1.6	48	YES	2010-07-09	YES	2015-04-10	LDL < 1000 Copies	YES	2017-07-20	LDL < 1000 Copies	Yes	Yes	Completed	2016-10-18							Every_month	No		No		12_months
ISIOLO	Team 3	ISIOLO	GALAXY'S CLINIC	ISIOLO SUB COUNTY	12094	Level 4	Above 5 Years	52		Female	T_00786	CCC		YES	3	YES	Cough Fever Night_sweats Weight_loss		2016-07-28				1.57	81	YES	2007-01-23	YES	2016-02-09	LDL < 1000 Copies	YES	2017-04-18	LDL < 1000 Copies	Yes	Yes	Completed	2017-01-17							Every_month	No		No		6_months
ISIOLO	Team 3	ISIOLO	GALAXY'S CLINIC	ISIOLO SUB COUNTY	12094	Level 4	Above 5 Years	49		Female	T-02074	CCC		YES	4	YES	Cough Fever Night_sweats Weight_loss		2016-05-26				1.57	48	YES	2010-03-23	YES	2016-05-26	LDL < 1000 Copies	YES	2017-10-24	LDL < 1000 Copies	Yes	Yes	Completed	2016-11-26							Every_month	No		No		6_months
ISIOLO	Team 3	ISIOLO	GALAXY'S CLINIC	ISIOLO SUB COUNTY	12094	Level 4	Above 5 Years	8		Female	139	CCC		YES	3	YES	Cough Fever Night_sweats Weight_loss		2017-09-07				1.22	19	YES	2014-11-10	YES	2017-09-07	DETECTABLE > 1000 Copies	YES	2019-01-31	DETECTABLE > 1000 Copies	Yes	Yes	Completed	2018-03-29							Every_month	No		No		6_months
ISIOLO	Team 3	ISIOLO	GALAXY'S CLINIC	ISIOLO SUB COUNTY	12094	Level 4	Above 5 Years	11		Male	143	CCC		YES	1	YES	Cough Fever Night_sweats Weight_loss		2017-09-07				1.19	18.7	YES	2015-01-27	YES	2016-08-04	LDL < 1000 Copies	NO			Yes	Yes	Completed	2018-03-29							Every_month	No		No		6_months
ISIOLO	Team 3	ISIOLO	GALAXY'S CLINIC	ISIOLO SUB COUNTY	12094	Level 4	Above 5 Years	5		Male	8	CCC		YES	4	YES	Cough Fever Night_sweats Weight_loss		2017-09-05				1.17	19	YES	2011-06-12	YES	2016-08-21	LDL < 1000 Copies	YES	2017-12-07	LDL < 1000 Copies	Yes	Yes	Completed	2018-03-20							Every_month	No		No		6_months
ISIOLO	Team 3	ISIOLO	GALAXY'S CLINIC	ISIOLO SUB COUNTY	12094	Level 4	Above 5 Years	20		Female	T-00349	CCC		YES	0	YES	Cough Fever Night_sweats Weight_loss		2016-12-15				1.52	60	YES	2016-02-24	NO			NO			Yes	Yes	Completed	2017-06-15							Every_month	No		No		6_months
ISIOLO	Team 3	ISIOLO	GALAXY'S CLINIC	ISIOLO SUB COUNTY	12094	Level 4	Above 5 Years	38		Female	T-5899	CCC		YES	4	YES	Cough Fever Night_sweats Weight_loss		2017-08-30				1.72	81	YES	2014-04-22	NO			YES	2017-09-06	DETECTABLE > 1000 Copies	Yes	Yes	Completed	2018-02-14							Every_month	No		No		6_months
ISIOLO	Team 3	ISIOLO	GALAXY'S CLINIC	ISIOLO SUB COUNTY	12094	Level 4	Above 5 Years	45		Female	T_02478	CCC		YES	3	YES	Cough Fever Night_sweats Weight_loss		2016-05-19				1.6	75	YES	2010-08-20	YES	2016-05-19	LDL < 1000 Copies	YES	2017-07-27	LDL < 1000 Copies	Yes	Yes	Completed	2016-11-26							Every_month	No		No		6_months
ISIOLO	Team 3	ISIOLO	GALAXY'S CLINIC	ISIOLO SUB COUNTY	12094	Level 4	Above 5 Years	45		Female	T-02577	CCC		YES	5	YES	Cough Fever Night_sweats Weight_loss		2016-11-01				1.53	47	YES	2011-02-22	YES	2015-04-16	LDL < 1000 Copies	YES	2017-04-19	LDL < 1000 Copies	Yes	Yes	Completed	2017-05-01							Every_month	No		No		6_months
ISIOLO	Team 3	ISIOLO	GALAXY'S CLINIC	ISIOLO SUB COUNTY	12094	Level 4	Above 5 Years	60		Female	T-01989	CCC		YES	4	YES	Cough Fever Night_sweats Weight_loss		2016-09-06				1.59	88	YES	2014-07-22	YES	2015-11-11	LDL < 1000 Copies	YES	2018-01-08	LDL < 1000 Copies	Yes	Yes	Completed	2017-03-06							Every_3_Months	No		No		6_months
ISIOLO	Team 3	ISIOLO	GALAXY'S CLINIC	ISIOLO SUB COUNTY	12094	Level 4	Above 5 Years	66		Female	T-02036	CCC		YES	4	YES	Cough Fever Night_sweats Weight_loss		2016-05-17				1.54	61	YES	2011-01-07	YES	2015-04-16	LDL < 1000 Copies	YES	2017-11-07	LDL < 1000 Copies	Yes	Yes	Completed	2016-11-17							Every_month	No		No		6_months
ISIOLO	Team 3	ISIOLO	GALAXY'S CLINIC	ISIOLO SUB COUNTY	12094	Level 4	Above 5 Years	57		Female	T-00216	CCC		YES	4	YES	Cough Fever Night_sweats Weight_loss		2016-05-26				1.62	60	YES	2010-06-15	YES	2016-05-26	DETECTABLE > 1000 Copies	YES	2017-11-09	DETECTABLE > 1000 Copies	Yes	Yes	Completed	2016-11-22							Every_month	No		No		12_months
ISIOLO	Team 3	ISIOLO	GALAXY'S CLINIC	ISIOLO SUB COUNTY	12094	Level 4	Above 5 Years	38		Female	T-00182	CCC		YES	4	YES	Cough Fever Night_sweats Weight_loss		2017-09-26				1.56	80	YES	2015-07-20	YES	2017-04-13	LDL < 1000 Copies	YES	2018-04-07	DETECTABLE > 1000 Copies	Yes	Yes	Completed	2018-03-26							Every_month	No		No		6_months
ISIOLO	Team 3	ISIOLO	GALAXY'S CLINIC	ISIOLO SUB COUNTY	12094	Level 4	Above 5 Years	37		Female	T-03029	CCC		YES	5	YES	Cough Fever Night_sweats Weight_loss		2018-04-12				1.53	46	YES	2013-01-07	YES	2017-08-30	LDL < 1000 Copies	YES	2019-01-10	LDL < 1000 Copies	Yes	Yes	Completed	2018-10-12							Every_month	No		No		6_months
ISIOLO	Team 3	ISIOLO	GALAXY'S CLINIC	ISIOLO SUB COUNTY	12094	Level 4	Above 5 Years	46		Female	T-02391	CCC		YES	5	YES	Cough Fever Night_sweats Weight_loss		2018-02-01				1.67	52	YES	2011-10-04	YES	2018-01-04	LDL < 1000 Copies	YES	2019-02-04	DETECTABLE > 1000 Copies	Yes	Yes	Completed	2018-08-30							Every_month	No		No		12_months
ISIOLO	Team 3	ISIOLO	GALAXY'S CLINIC	ISIOLO SUB COUNTY	12094	Level 4	Above 5 Years	20		Female	T-01261	CCC		YES	0	YES	Cough Fever Night_sweats Weight_loss		2015-12-08				1.59	49	YES	2011-02-02	YES	2014-09-16	DETECTABLE > 1000 Copies	YES	2016-08-08	DETECTABLE > 1000 Copies	Yes	Yes	Completed	2016-03-11							Every_month	No		No		12_months
ISIOLO	Team 3	ISIOLO	GALAXY'S CLINIC	ISIOLO SUB COUNTY	12094	Level 4	Above 5 Years	31		Female	T-0034	CCC		YES	4	YES	Cough Fever Night_sweats Weight_loss		2017-02-02				1.59	59	YES	2015-07-09	YES	2017-02-02	LDL < 1000 Copies	YES	2018-11-27	LDL < 1000 Copies	Yes	Yes	Completed	2017-08-26							Every_month	No		No		12_months
GARISSA	Team 5	GARISSA	GARISSA COUNTY REFERRAL HOSPITAL	GARISSA SUB COUNTY	13346	Level 3	Above 5 Years	23		Female	4704	CCC		YES	0	YES	Cough Fever Night_sweats Weight_loss		2016-03-08				1.6	68	YES	2015-11-26	NO			YES	2018-09-05	LDL < 1000 Copies	Yes	Yes	Completed	2016-11-05							Every_2_Months	No		No		Others
GARISSA	Team 5	GARISSA	GARISSA COUNTY REFERRAL HOSPITAL	GARISSA SUB COUNTY	13346	Level 3	Above 5 Years	45		Female	1334600714	CCC		YES	0	YES	Cough Fever Night_sweats Weight_loss		2016-05-13				1.59	67.4	YES	2009-07-27	YES	2016-01-15	LDL < 1000 Copies	YES	2018-11-27	LDL < 1000 Copies	Yes	Yes	Completed	2016-11-14							Every_2_Months	No		No		Others
GARISSA	Team 5	GARISSA	GARISSA COUNTY REFERRAL HOSPITAL	GARISSA SUB COUNTY	13346	Level 3	Above 5 Years	25		Male	2236	CCC		YES	1	YES	Fever Cough Night_sweats Weight_loss		2016-05-18				1.76	72.3	YES	2014-08-04	YES	2015-05-25	LDL < 1000 Copies	YES	2019-02-18	LDL < 1000 Copies	Yes	Yes	Completed	2016-11-18							Every_2_Months	No		No		Others
GARISSA	Team 5	GARISSA	GARISSA COUNTY REFERRAL HOSPITAL	GARISSA SUB COUNTY	13346	Level 3	Above 5 Years	33		Female	1571	CCC		YES	1	YES	Cough Fever Night_sweats Weight_loss		2016-05-20				1.65	46.4	YES	2005-05-05	YES	2015-03-23	LDL < 1000 Copies	YES	2018-07-12	LDL < 1000 Copies	Yes	Yes	Completed	2016-11-20							Every_month	No		No		Others
GARISSA	Team 5	GARISSA	GARISSA COUNTY REFERRAL HOSPITAL	GARISSA SUB COUNTY	13346	Level 3	Above 5 Years	43		Female	2169	CCC		YES	1	YES	Cough Fever Night_sweats Weight_loss		2016-09-09				1.54	48.7	YES	2014-02-26	YES	2015-08-13	LDL < 1000 Copies	YES	2018-10-12	LDL < 1000 Copies	Yes	Yes	Completed	2017-03-24							Every_3_Months	No		No		Others
GARISSA	Team 5	GARISSA	GARISSA COUNTY REFERRAL HOSPITAL	GARISSA SUB COUNTY	13346	Level 3	Above 5 Years	40		Female	3095	CCC		YES	2	YES	Cough Fever Night_sweats Weight_loss		2016-08-17				1.48	70.8	YES	2010-09-14	YES	2016-04-14	LDL < 1000 Copies	YES	2018-07-05	LDL < 1000 Copies	Yes	Yes	Completed	2017-04-13							Every_2_Months	No		No		Others
GARISSA	Team 5	GARISSA	GARISSA COUNTY REFERRAL HOSPITAL	GARISSA SUB COUNTY	13346	Level 3	Above 5 Years	32		Female	1056	CCC		YES	1	YES	Cough Fever Night_sweats Weight_loss		2016-08-08				1.59	58.5	YES	2010-09-07	YES	2016-06-08	LDL < 1000 Copies	YES	2018-07-04	LDL < 1000 Copies	Yes	Yes	Completed	2017-02-08							Every_3_Months	No		No		Others
GARISSA	Team 5	GARISSA	GARISSA COUNTY REFERRAL HOSPITAL	GARISSA SUB COUNTY	13346	Level 3	Above 5 Years	56		Female	2333	CCC		YES	0	YES	Cough Fever Night_sweats Weight_loss		2018-06-07				1.49	38	YES	2014-06-04	YES	2017-04-06	LDL < 1000 Copies	YES	2018-06-12	LDL < 1000 Copies	Yes	Yes	Completed	2018-12-08							Every_3_Months	No		No		Others
GARISSA	Team 5	GARISSA	GARISSA COUNTY REFERRAL HOSPITAL	GARISSA SUB COUNTY	13346	Level 3	Below 5 Years		9	Male	426	CCC		YES	0	YES	Cough Fever Night_sweats Weight_loss		2016-08-08	1.42	35	999			YES	2010-07-16	YES	2016-08-08	LDL < 1000 Copies	YES	2018-12-04	LDL < 1000 Copies	Yes	Yes	Completed	2017-02-08							Every_3_Months	No		No		Others
GARISSA	Team 5	GARISSA	GARISSA COUNTY REFERRAL HOSPITAL	GARISSA SUB COUNTY	13346	Level 3	Above 5 Years	31		Male	2632	CCC		NO					2018-02-23				1.6	50.6	YES	2017-01-16	NO			YES	2018-09-21	LDL < 1000 Copies	Yes	Yes	Completed	2018-08-24							Every_3_Months	No		No		Others
GARISSA	Team 5	GARISSA	GARISSA COUNTY REFERRAL HOSPITAL	GARISSA SUB COUNTY	13346	Level 3	Above 5 Years	42		Male	91	CCC		YES	0	YES	Cough Fever Night_sweats Weight_loss		2018-02-06				1.77	56.3	YES	2005-11-23	YES	2017-11-07	LDL < 1000 Copies	YES	2018-11-06	LDL < 1000 Copies	Yes	Yes	Completed	2018-08-08							Every_2_Months	No		No		Others
GARISSA	Team 5	GARISSA	GARISSA COUNTY REFERRAL HOSPITAL	GARISSA SUB COUNTY	13346	Level 3	Above 5 Years	39		Female	1614	CCC		YES	0	YES	Cough Fever Night_sweats Weight_loss		2018-03-31				1.55	52.3	YES	2011-02-07	YES	2017-11-01	LDL < 1000 Copies	YES	2018-10-28	LDL < 1000 Copies	Yes	Yes	Completed	2018-06-15							Every_2_Months	No		No		Others
GARISSA	Team 5	GARISSA	GARISSA COUNTY REFERRAL HOSPITAL	GARISSA SUB COUNTY	13346	Level 3	Above 5 Years	50		Male	897	CCC		YES	0	YES	Cough Fever Night_sweats Weight_loss		2018-01-10				1.75	57.3	YES	2006-04-25	YES	2017-07-13	LDL < 1000 Copies	YES	2018-07-10	LDL < 1000 Copies	Yes	Yes	Completed	2018-07-10							Every_3_Months	No		No		Others
GARISSA	Team 5	GARISSA	GARISSA COUNTY REFERRAL HOSPITAL	GARISSA SUB COUNTY	13346	Level 3	Above 5 Years	38		Female	335	CCC		YES	1	YES	Cough Fever Night_sweats Weight_loss		2016-08-09				1.65	56	YES	2012-01-10	YES	2016-06-08	LDL < 1000 Copies	YES	2018-04-05	LDL < 1000 Copies	Yes	Yes	Completed	2017-02-09							Every_2_Months	No		No		Others
GARISSA	Team 5	GARISSA	GARISSA COUNTY REFERRAL HOSPITAL	GARISSA SUB COUNTY	13346	Level 3	Above 5 Years	48		Male	2414	CCC		YES	0	YES	Cough Fever Night_sweats Weight_loss		2016-10-12				1.57	50.5	YES	2015-11-16	YES	2016-08-16	LDL < 1000 Copies	YES	2018-07-02	LDL < 1000 Copies	Yes	Yes	Completed	2017-05-26							Every_3_Months	No		No		Others
GARISSA	Team 5	GARISSA	GARISSA COUNTY REFERRAL HOSPITAL	GARISSA SUB COUNTY	13346	Level 3	Above 5 Years	61		Male	1660	CCC		YES	0	YES	Cough Fever Weight_loss Night_sweats		2016-10-10				1.76	64.6	YES	2011-04-01	YES	2016-04-11	LDL < 1000 Copies	YES	2018-06-29	LDL < 1000 Copies	Yes	Yes	Completed	2017-04-14							Every_3_Months	No		No		Others
GARISSA	Team 5	GARISSA	GARISSA COUNTY REFERRAL HOSPITAL	GARISSA SUB COUNTY	13346	Level 3	Above 5 Years	46		Male	150	CCC		YES	1	YES	Fever Cough Night_sweats Weight_loss		2016-10-16				1.73	71.4	YES	2007-07-24	YES	2016-06-23	LDL < 1000 Copies	YES	2018-08-31	LDL < 1000 Copies	Yes	Yes	Completed	2017-04-21							Every_3_Months	No		No		Others
GARISSA	Team 5	GARISSA	GARISSA COUNTY REFERRAL HOSPITAL	GARISSA SUB COUNTY	13346	Level 3	Above 5 Years	37		Female	1759	CCC		YES	1	YES	Cough Fever Night_sweats Weight_loss		2016-10-17				1.58	79.3	YES	2010-09-01	YES	2015-06-08	LDL < 1000 Copies	YES	2017-10-16	LDL < 1000 Copies	Yes	Yes	Completed	2017-04-25							Above_4_months	No		No		Others
GARISSA	Team 5	GARISSA	GARISSA COUNTY REFERRAL HOSPITAL	GARISSA SUB COUNTY	13346	Level 3	Above 5 Years	35		Female	2198	CCC		YES	1	YES	Cough Fever Night_sweats Weight_loss		2016-11-15				1.52	43.9	YES	2013-09-05	YES	2016-09-14	LDL < 1000 Copies	YES	2019-01-24	LDL < 1000 Copies	Yes	Yes	Completed	2017-05-15							Every_3_Months	No		No		Others
GARISSA	Team 5	GARISSA	GARISSA COUNTY REFERRAL HOSPITAL	GARISSA SUB COUNTY	13346	Level 3	Above 5 Years	60		Female	2290	CCC		YES	2	YES	Cough Fever Night_sweats Weight_loss		2016-09-14				1.48	49.4	YES	2014-03-06	YES	2016-09-14	LDL < 1000 Copies	YES	2018-12-13	LDL < 1000 Copies	Yes	Yes	Completed	2017-03-17							Every_3_Months	No		No		Others
GARISSA	Team 5	GARISSA	GARISSA COUNTY REFERRAL HOSPITAL	GARISSA SUB COUNTY	13346	Level 3	Above 5 Years	43		Female	843	CCC		YES	0	YES	Cough Fever Night_sweats Weight_loss		2016-11-25				1.66	60.1	YES	2010-02-09	YES	2014-11-24	LDL < 1000 Copies	YES	2018-07-16	LDL < 1000 Copies	Yes	Yes	Completed	2017-05-24							Every_3_Months	No		No		Others
GARISSA	Team 5	GARISSA	GARISSA COUNTY REFERRAL HOSPITAL	GARISSA SUB COUNTY	13346	Level 3	Above 5 Years	36		Female	2408	CCC		YES	0	YES	Cough Fever Night_sweats Weight_loss		2018-06-08				1.52	85.6	YES	2016-08-09	YES	2018-03-19	LDL < 1000 Copies	NO			Yes	Yes	Completed	2018-12-18							Every_3_Months	No		No		Others
GARISSA	Team 5	GARISSA	GARISSA COUNTY REFERRAL HOSPITAL	GARISSA SUB COUNTY	13346	Level 3	Above 5 Years	31		Male	2100	CCC		YES	0	YES	Cough Fever Night_sweats Weight_loss		2018-06-25				1.78	65.7	YES	2014-08-18	YES	2018-03-19	LDL < 1000 Copies	NO			Yes	Yes	Completed	2018-12-27							Every_3_Months	No		No		Others
GARISSA	Team 5	GARISSA	GARISSA COUNTY REFERRAL HOSPITAL	GARISSA SUB COUNTY	13346	Level 3	Above 5 Years	38		Female	1392	CCC		YES	1	YES	Cough Fever Night_sweats Weight_loss		2016-09-19				1.62	100	YES	2010-05-10	YES	2016-09-19	DETECTABLE > 1000 Copies	YES	2018-11-27	LDL < 1000 Copies	Yes	Yes	Completed	2017-03-15							Every_3_Months	No		No		Others
GARISSA	Team 5	GARISSA	GARISSA COUNTY REFERRAL HOSPITAL	GARISSA SUB COUNTY	13346	Level 3	Above 5 Years	39		Female	904	CCC		YES	0	YES	Cough Fever Night_sweats Weight_loss		2016-08-05				1.66	60.4	YES	2008-12-10	YES	2016-06-06	LDL < 1000 Copies	YES	2018-07-25	LDL < 1000 Copies	Yes	Yes	Completed	2017-02-05							Every_2_Months	No		No		Others
GARISSA	Team 5	GARISSA	GARISSA COUNTY REFERRAL HOSPITAL	GARISSA SUB COUNTY	13346	Level 3	Above 5 Years	32		Female	1483	CCC		YES	1	YES	Cough Fever Night_sweats Weight_loss		2016-09-19				1.59	82.8	YES	2007-08-06	YES	2016-05-16	LDL < 1000 Copies	YES	2018-09-17	LDL < 1000 Copies	Yes	Yes	Completed	2017-03-20							Every_3_Months	No		No		Others
NAKURU	Team 6	NAKURU	GILGIL SUB COUNTY	NAKURU WEST SUB COUNTY	15288	Level 2	Above 5 Years	43		Female	3117	CCC		YES	7	YES	Cough Fever Night_sweats Weight_loss		2015-10-19				1.62	48	YES	2015-03-30	NO			YES	2017-06-12	LDL < 1000 Copies	not_documented	Yes	Completed	2016-04-19							Every_month	No		No		Others
NAKURU	Team 6	NAKURU	GILGIL SUB COUNTY	NAKURU WEST SUB COUNTY	15288	Level 2	Above 5 Years	44		Female	Sn0333	CCC		YES	4	NO			2016-02-28				1.48	53	YES	2014-01-20	YES	2015-01-15	LDL < 1000 Copies	YES	2016-08-24	LDL < 1000 Copies	not_documented	Yes	Completed	2017-08-27							Every_3_Months	No		No		6_months
NAKURU	Team 6	NAKURU	GILGIL SUB COUNTY	NAKURU WEST SUB COUNTY	15288	Level 2	Above 5 Years	6		Male	2453	CCC		YES	5	YES	Cough Fever Night_sweats Weight_loss		2016-11-08				1.11	18	YES	2012-05-22	YES	2016-05-11	LDL < 1000 Copies	YES	2017-05-13	LDL < 1000 Copies	not_documented	Yes	Completed	2017-05-07							Every_3_Months	No		No		6_months
NAKURU	Team 6	NAKURU	GILGIL SUB COUNTY	NAKURU WEST SUB COUNTY	15288	Level 2	Above 5 Years	13		Female	3007	Out_Patient_Clinic		YES	5	YES	Cough Fever Night_sweats Weight_loss		2016-01-07				1.44	39	NO		NO			YES	2017-04-09	LDL < 1000 Copies	not_documented	Yes	Completed	2018-08-11							Every_month	No		No		6_months
NAKURU	Team 6	NAKURU	GILGIL SUB COUNTY	NAKURU WEST SUB COUNTY	15288	Level 2	Above 5 Years	45		Female	414	In_Patient_Ward		YES	6	YES	Cough Fever Night_sweats Weight_loss		2016-04-14				1.7	60	YES	2007-04-03	NO			YES	2018-01-10	LDL < 1000 Copies	not_documented	Yes	Completed	2016-10-15							Every_3_Months	No		No		6_months
NAKURU	Team 6	NAKURU	GILGIL SUB COUNTY	NAKURU WEST SUB COUNTY	15288	Level 2	Above 5 Years	47		Male	1518	Out_Patient_Clinic		YES	5	YES	Cough Fever Night_sweats Weight_loss		2016-03-22				1.7	57	YES	2009-06-01	YES	2015-02-23	DETECTABLE > 1000 Copies	YES	2016-05-11	DETECTABLE > 1000 Copies	not_documented	Yes	Completed	2016-09-21							Every_3_Months	No		No		6_months
NAKURU	Team 6	NAKURU	GILGIL SUB COUNTY	NAKURU WEST SUB COUNTY	15288	Level 2	Above 5 Years	40		Female	1602	MCH/PMTCT		YES	5	YES	Cough Fever Night_sweats Weight_loss		2016-03-09				1.63	91	YES	2010-05-10	YES	2015-06-11	LDL < 1000 Copies	YES	2016-06-27	LDL < 1000 Copies	not_documented	Yes	Completed	2016-09-08							Every_3_Months	No		No		6_months
NAKURU	Team 6	NAKURU	GILGIL SUB COUNTY	NAKURU WEST SUB COUNTY	15288	Level 2	Above 5 Years	42		Female	353	Out_Patient_Clinic		YES	4	YES	Cough Fever Night_sweats Weight_loss		2016-10-18				1.65	52	YES	2006-11-23	YES	2016-05-24	LDL < 1000 Copies	YES	2017-07-26	LDL < 1000 Copies	not_documented	Yes	Completed	2017-03-16							Every_3_Months	No		No		6_months
NAKURU	Team 6	NAKURU	GILGIL SUB COUNTY	NAKURU WEST SUB COUNTY	15288	Level 2	Above 5 Years	42		Female	2015	CCC		YES	4	YES	Cough Fever Night_sweats Weight_loss		2016-12-01				1.6	90	YES	2010-09-29	YES	2016-09-22	LDL < 1000 Copies	YES	2017-09-28	LDL < 1000 Copies	not_documented	Yes	Completed	2017-05-30							Every_3_Months	No		No		6_months
NAKURU	Team 6	NAKURU	GILGIL SUB COUNTY	NAKURU WEST SUB COUNTY	15288	Level 2	Above 5 Years	62		Female	928	In_Patient_Ward		YES	5	YES	Cough Fever Night_sweats Weight_loss		2016-11-15				1.54	62	YES	2008-02-14	YES	2016-09-04	LDL < 1000 Copies	YES	2017-05-24	DETECTABLE > 1000 Copies	not_documented	Yes	Completed	2017-05-12							Every_3_Months	No		No		6_months
NAKURU	Team 6	NAKURU	GILGIL SUB COUNTY	NAKURU WEST SUB COUNTY	15288	Level 2	Above 5 Years	31		Female	2087	CCC		YES	5	YES	Cough Fever Night_sweats Weight_loss		2016-11-09				1.56	64	YES	2013-08-26	YES	2016-05-24	LDL < 1000 Copies	YES	2017-05-05	LDL < 1000 Copies	not_documented	Yes	Completed	2017-05-07							Every_3_Months	No		No		6_months
NAKURU	Team 6	NAKURU	GILGIL SUB COUNTY	NAKURU WEST SUB COUNTY	15288	Level 2	Above 5 Years	40		Male	1896	Out_Patient_Clinic		YES	2	YES	Cough Fever Night_sweats Weight_loss		2017-05-04				1.75	87	YES	2008-10-28	YES	2016-07-14	LDL < 1000 Copies	YES	2018-05-21	LDL < 1000 Copies	not_documented	Yes	Completed	2017-11-04							Every_3_Months	No		No		6_months
NAKURU	Team 6	NAKURU	GILGIL SUB COUNTY	NAKURU WEST SUB COUNTY	15288	Level 2	Above 5 Years	52		Male	1990	Out_Patient_Clinic		YES	2	YES	Cough Fever Night_sweats Weight_loss		2017-04-19				1.68	46	YES	2011-04-18	YES	2016-09-26	LDL < 1000 Copies	YES	2017-10-08	LDL < 1000 Copies	not_documented	Yes	Completed	2017-10-20							Every_3_Months	No		No		6_months
NAKURU	Team 6	NAKURU	GILGIL SUB COUNTY	NAKURU WEST SUB COUNTY	15288	Level 2	Above 5 Years	43		Female	3343	MCH/PMTCT		YES	8	YES	Cough Fever Night_sweats Weight_loss		2017-03-16				1.6	71	YES	2016-03-08	NO			YES	2017-07-09	LDL < 1000 Copies	not_documented	Yes	Completed	2017-09-15							Every_month	No		No		6_months
NAKURU	Team 6	NAKURU	GILGIL SUB COUNTY	NAKURU WEST SUB COUNTY	15288	Level 2	Above 5 Years	40		Male	936	Out_Patient_Clinic		YES	3	YES	Cough Fever Night_sweats Weight_loss		2016-02-22				1.7	61	YES	2008-10-13	NO			YES	2016-09-15	LDL < 1000 Copies	not_documented	Yes	Completed	2016-08-21							Every_3_Months	No		No		6_months
NAKURU	Team 6	NAKURU	GILGIL SUB COUNTY	NAKURU WEST SUB COUNTY	15288	Level 2	Above 5 Years	36		Female	1041	Out_Patient_Clinic		YES	5	YES	Cough Fever Night_sweats Weight_loss		2016-04-14				1.62	80	YES	2008-10-15	YES	2015-07-28	LDL < 1000 Copies	YES	2016-07-18	LDL < 1000 Copies	not_documented	Yes	Completed	2017-03-15							Every_3_Months	No		No		6_months
NAKURU	Team 6	NAKURU	GILGIL SUB COUNTY	NAKURU WEST SUB COUNTY	15288	Level 2	Above 5 Years	9		Female	3029	Out_Patient_Clinic		NO					2016-10-24				1.25	24	YES	2014-11-24	NO			YES	2019-02-28	LDL < 1000 Copies	not_documented	Yes	Completed	2017-04-24							Every_3_Months	No		No		6_months
NAKURU	Team 6	NAKURU	GILGIL SUB COUNTY	NAKURU WEST SUB COUNTY	15288	Level 2	Above 5 Years	59		Male	1226	TB_Clinic		YES	5	YES	Cough Fever Night_sweats Weight_loss		2016-02-16				1.7	68	YES	2008-11-11	YES	2015-06-22	LDL < 1000 Copies	YES	2016-06-24	LDL < 1000 Copies	not_documented	Yes	Completed	2017-08-14							Every_3_Months	No		No		6_months
NAKURU	Team 6	NAKURU	GILGIL SUB COUNTY	NAKURU WEST SUB COUNTY	15288	Level 2	Above 5 Years	30		Female	921	CCC		YES	5	YES	Cough Fever Night_sweats Weight_loss		2016-12-19				1.58	51	YES	2008-05-05	YES	2016-06-16	LDL < 1000 Copies	YES	2017-08-03	LDL < 1000 Copies	not_documented	Yes	Completed	2017-06-15							Every_3_Months	No		No		6_months
NAKURU	Team 6	NAKURU	GILGIL SUB COUNTY	NAKURU WEST SUB COUNTY	15288	Level 2	Above 5 Years	21		Female	3259	CCC		YES	6	YES	Fever Cough Night_sweats Weight_loss		2017-01-31				1.65	50	YES	2015-12-17	NO			YES	2017-04-09	LDL < 1000 Copies	not_documented	Yes	Completed	2017-07-30							Every_month	No		No		6_months
NAKURU	Team 6	NAKURU	GILGIL SUB COUNTY	NAKURU WEST SUB COUNTY	15288	Level 2	Above 5 Years	43		Female	1128	Out_Patient_Clinic		YES	4	YES	Cough Fever Night_sweats Weight_loss		2018-02-26				1.55	68	YES	2008-09-15	YES	2017-06-12	LDL < 1000 Copies	YES	2018-06-07	LDL < 1000 Copies	not_documented	Yes	Completed	2018-08-26							Every_3_Months	No		No		6_months
NAKURU	Team 6	NAKURU	GILGIL SUB COUNTY	NAKURU WEST SUB COUNTY	15288	Level 2	Above 5 Years	40		Male	3504	Out_Patient_Clinic		YES	10	YES	Cough Fever Night_sweats Weight_loss		2017-07-14				1.81	66	YES	2017-02-13	NO			YES	2017-10-23	LDL < 1000 Copies	not_documented	Yes	Completed	2018-01-14							Every_3_Months	No		No		6_months
NAKURU	Team 6	NAKURU	GILGIL SUB COUNTY	NAKURU WEST SUB COUNTY	15288	Level 2	Above 5 Years	34		Female	3513	CCC		YES	7	YES	Cough Fever Night_sweats Weight_loss		2017-10-11				1.58	58	YES	2017-02-27	NO			YES	2018-01-16	LDL < 1000 Copies	not_documented	Yes	Completed	2018-04-11							Every_3_Months	No		No		6_months
NAKURU	Team 6	NAKURU	GILGIL SUB COUNTY	NAKURU WEST SUB COUNTY	15288	Level 2	Above 5 Years	40		Female	1632	CCC		YES	7	YES	Cough Fever Night_sweats Weight_loss		2017-04-25				1.57	40	YES	2014-03-29	NO			YES	2017-10-05	DETECTABLE > 1000 Copies	not_documented	Yes	Completed	2017-10-25							Every_month	No		No		6_months
NAKURU	Team 6	NAKURU	GILGIL SUB COUNTY	NAKURU WEST SUB COUNTY	15288	Level 2	Above 5 Years	62		Female	562	Out_Patient_Clinic		YES	4	YES	Cough Fever Night_sweats Weight_loss		2016-04-06				1.56	68	YES	2007-09-07	NO			YES	2016-07-20	LDL < 1000 Copies	not_documented	Yes	Completed	2017-10-07							Every_3_Months	No		No		6_months
NAKURU	Team 6	NAKURU	GILGIL SUB COUNTY	NAKURU WEST SUB COUNTY	15288	Level 2	Above 5 Years	35		Female	814	Out_Patient_Clinic		YES	9	YES	Cough Fever Night_sweats Weight_loss		2018-05-07				1.8	54	YES	2007-11-07	YES	2018-01-16	DETECTABLE > 1000 Copies	YES	2018-07-30	DETECTABLE > 1000 Copies	not_documented	Yes	Completed	2018-11-07							Every_3_Months	No		No		6_months
NAKURU	Team 6	NAKURU	GILGIL SUB COUNTY	NAKURU WEST SUB COUNTY	15288	Level 2	Above 5 Years	42		Female	3680	In_Patient_Ward		NO					2018-06-25				1.64	60	NO		NO			YES	2019-02-18	LDL < 1000 Copies	not_documented	Yes	Completed	2018-11-26							Every_month	No		No		6_months
NAKURU	Team 6	NAKURU	GILGIL SUB COUNTY	NAKURU WEST SUB COUNTY	15288	Level 2	Above 5 Years	39		Female	3618	CCC		YES	3	YES	Cough Fever Night_sweats Weight_loss		2018-04-09				1.56	67	YES	2017-10-06	NO			YES	2018-04-16	LDL < 1000 Copies	not_documented	Yes	Completed	2018-10-09							Every_3_Months	No		No		6_months
NAKURU	Team 6	NAKURU	GILGIL SUB COUNTY	NAKURU WEST SUB COUNTY	15288	Level 2	Above 5 Years	36		Female	3501	In_Patient_Ward		YES	8	YES	Cough Fever Night_sweats Weight_loss		2018-03-19				1.56	67	YES	2017-02-07	NO			YES	2018-04-03	LDL < 1000 Copies	not_documented	Yes	Completed	2018-09-19							Every_3_Months	No		No		6_months
NAKURU	Team 6	NAKURU	GILGIL SUB COUNTY	NAKURU WEST SUB COUNTY	15288	Level 2	Above 5 Years	38		Male	3483	CCC		YES	5	YES	Cough Fever Night_sweats Weight_loss		2018-02-09				1.62	56	YES	2016-11-16	YES	2017-11-14	LDL < 1000 Copies	YES	2018-11-15	LDL < 1000 Copies	not_documented	Yes	Completed	2018-08-09							Every_3_Months	No		No		6_months
NAKURU	Team 6	NAKURU	GILGIL SUB COUNTY	NAKURU WEST SUB COUNTY	15288	Level 2	Above 5 Years	48		Female	2452	CCC		YES	5	YES	Cough Fever Night_sweats Weight_loss		2017-12-05				1.65	73	YES	2012-06-05	YES	2017-09-24	LDL < 1000 Copies	YES	2018-09-02	LDL < 1000 Copies	not_documented	Yes	Completed	2018-06-05							Every_3_Months	not_documented		No		6_months
NAKURU	Team 6	NAKURU	GILGIL SUB COUNTY	NAKURU WEST SUB COUNTY	15288	Level 2	Above 5 Years	51		Female	2490	Out_Patient_Clinic		YES	5	YES	Fever Cough Night_sweats Weight_loss		2017-05-23				1.53	60	YES	2012-01-28	YES	2016-06-16	LDL < 1000 Copies	YES	2017-07-18	LDL < 1000 Copies	not_documented	Yes	Completed	2017-11-23							Every_3_Months	No		No		6_months
NAKURU	Team 6	NAKURU	GILGIL SUB COUNTY	NAKURU WEST SUB COUNTY	15288	Level 2	Above 5 Years	32		Female	2944	MCH/PMTCT		YES	4	YES	Fever Cough Night_sweats Weight_loss		2017-05-31				1.6	51	YES	2014-07-14	YES	2016-06-07	LDL < 1000 Copies	YES	2017-09-28	LDL < 1000 Copies	not_documented	Yes	Completed	2017-11-28							Every_3_Months	No		No		6_months
NAKURU	Team 6	NAKURU	GILGIL SUB COUNTY	NAKURU WEST SUB COUNTY	15288	Level 2	Above 5 Years	30		Female	2718	MCH/PMTCT		YES	5	YES	Cough Fever Night_sweats Weight_loss		2017-05-02				1.74	75	YES	2016-11-16	NO			YES	2017-11-12	LDL < 1000 Copies	not_documented	Yes	Completed	2017-11-01							Every_3_Months	No		No		6_months
NAKURU	Team 6	NAKURU	GILGIL SUB COUNTY	NAKURU WEST SUB COUNTY	15288	Level 2	Above 5 Years	34		Female	1932	Out_Patient_Clinic		YES	5	YES	Cough Fever Night_sweats Weight_loss		2016-01-22				1.3	70	YES	2007-07-30	YES	2015-06-12	LDL < 1000 Copies	YES	2016-06-28	LDL < 1000 Copies	not_documented	Yes	Completed	2016-07-21							Every_month	No		No		6_months
NAKURU	Team 6	NAKURU	GILGIL SUB COUNTY	NAKURU WEST SUB COUNTY	15288	Level 2	Above 5 Years	30		Female	2136	MCH/PMTCT		YES	5	YES	Cough Fever Night_sweats Weight_loss		2017-01-26				1.57	56	YES	2013-08-26	YES	2016-05-21	LDL < 1000 Copies	YES	2017-09-17	LDL < 1000 Copies	not_documented	Yes	Completed	2017-07-20							Every_3_Months	No		No		6_months
KISII	Team 9	KISII	HEMA HOSPITAL	KITUTU CHACHE SOUTH SUB COUNTY	13703	Level 4	Above 5 Years	54		Male	7	CCC		YES	3	YES	Cough Night_sweats Weight_loss		2016-10-04				1.64	67	YES	2015-01-22	YES	2016-04-06	LDL < 1000 Copies	YES	2018-07-16	LDL < 1000 Copies	No	Yes	Completed	2017-04-04							Every_month	No		No		6_months
KISII	Team 9	KISII	HEMA HOSPITAL	KITUTU CHACHE SOUTH SUB COUNTY	13703	Level 4	Above 5 Years	70		Male	1590	CCC		YES	8	YES	Cough Fever Night_sweats Weight_loss		2016-03-15				1.75	92	YES	2015-12-15	NO			YES	2016-09-14	LDL < 1000 Copies	No	Yes	Completed	2016-09-15							Every_month	No		No		12_months
KISII	Team 9	KISII	HEMA HOSPITAL	KITUTU CHACHE SOUTH SUB COUNTY	13703	Level 4	Above 5 Years	32		Female	3	CCC		YES	5	YES	Cough Fever Night_sweats Weight_loss		2016-03-15				1.56	49	YES	2014-09-14	YES	2015-07-24	LDL < 1000 Copies	YES	2016-08-15	LDL < 1000 Copies	No	Yes	Completed	2016-09-15							Every_month	No		No		12_months
KISII	Team 9	KISII	HEMA HOSPITAL	KITUTU CHACHE SOUTH SUB COUNTY	13703	Level 4	Above 5 Years	44		Male	88	CCC		YES	2	YES	Cough Fever Night_sweats Weight_loss		2017-11-21				1.7	40	YES	2017-02-15	NO			NO			No	Yes	Completed	2018-03-13							Every_2_Months	No		No		6_months
KISII	Team 9	KISII	HEMA HOSPITAL	KITUTU CHACHE SOUTH SUB COUNTY	13703	Level 4	Above 5 Years	29		Female	104	CCC		YES	3	YES	Cough Fever Night_sweats Weight_loss		2017-10-04				1.65	80	YES	2017-06-23	NO			YES	2018-04-25	LDL < 1000 Copies	Yes	Yes	Completed	2018-04-04							Every_month	No		No		6_months
KISII	Team 9	KISII	HEMA HOSPITAL	KITUTU CHACHE SOUTH SUB COUNTY	13703	Level 4	Above 5 Years	30		Male	35	CCC		YES	7	YES	Cough Fever Night_sweats Weight_loss		2016-03-15				999	55	YES	2015-09-17	NO			YES	2017-02-22	LDL < 1000 Copies	No	Yes	Completed	2017-03-14							Every_month	No		No		12_months
KISII	Team 9	KISII	HEMA HOSPITAL	KITUTU CHACHE SOUTH SUB COUNTY	13703	Level 4	Above 5 Years	27		Female	16	CCC		YES	6	YES	Cough Fever Night_sweats Weight_loss		2016-09-06				1.7	60	YES	2016-07-05	NO			YES	2017-03-16	LDL < 1000 Copies	not_documented	Yes	Completed	2017-03-06							Every_2_Months	No		No		18_months
KISII	Team 9	KISII	HEMA HOSPITAL	KITUTU CHACHE SOUTH SUB COUNTY	13703	Level 4	Above 5 Years	25		Female	37	CCC		YES	11	YES	Cough Fever Night_sweats Weight_loss		2016-10-07				999	999	YES	2015-03-01	NO			YES	2018-01-11	LDL < 1000 Copies	No	Yes	Completed	2017-04-07							Every_month	No		No		6_months
KISII	Team 9	KISII	HEMA HOSPITAL	KITUTU CHACHE SOUTH SUB COUNTY	13703	Level 4	Above 5 Years	43		Male	72	CCC		YES	6	YES	Cough Fever Night_sweats Weight_loss		2016-09-13				1.77	77	YES	2016-08-09	NO			YES	2017-09-28	LDL < 1000 Copies	not_documented	Yes	Completed	2017-03-07							Every_month	No		No		12_months
KISII	Team 9	KISII	HEMA HOSPITAL	KITUTU CHACHE SOUTH SUB COUNTY	13703	Level 4	Above 5 Years	22		Female	44	CCC		YES	5	YES	Cough Fever Weight_loss Night_sweats		2016-09-06				1.65	45	YES	2015-11-24	YES	2016-06-03	LDL < 1000 Copies	YES	2017-02-20	LDL < 1000 Copies	No	Yes	Completed	2017-03-06							Every_3_Months	No		No		12_months
KISII	Team 9	KISII	HEMA HOSPITAL	KITUTU CHACHE SOUTH SUB COUNTY	13703	Level 4	Above 5 Years	34		Male	68	CCC		YES	10	YES	Cough Fever Night_sweats Weight_loss		2016-09-13				1.74	58	YES	2010-05-02	NO			YES	2018-04-25	LDL < 1000 Copies	No	Yes	Completed	2017-02-13							Every_month	No		No		12_months
KISII	Team 9	KISII	HEMA HOSPITAL	KITUTU CHACHE SOUTH SUB COUNTY	13703	Level 4	Above 5 Years	31		Male	102	CCC		YES	6	YES	Cough Fever Night_sweats Weight_loss		2017-10-03				1.69	53	YES	2017-06-22	NO			YES	2018-09-20	LDL < 1000 Copies	No	Yes	Completed	2018-04-03							Every_month	No		No		6_months
KISII	Team 9	KISII	HEMA HOSPITAL	KITUTU CHACHE SOUTH SUB COUNTY	13703	Level 4	Above 5 Years	31		Female	1380	CCC		YES	2	YES	Fever Night_sweats Weight_loss		2016-03-15				1.62	70	NO		NO			YES	2018-03-22	LDL < 1000 Copies	No	Yes	Completed	2016-09-12							Every_3_Months	No		No		18_months
KISII	Team 9	KISII	HEMA HOSPITAL	KITUTU CHACHE SOUTH SUB COUNTY	13703	Level 4	Above 5 Years	38		Female	6	CCC		YES	7	YES	Cough Fever Night_sweats Weight_loss		2016-03-15				1.65	89	YES	2014-12-03	NO			YES	2017-01-19	LDL < 1000 Copies	No	Yes	Completed	2016-09-15							Every_month	No		No		18_months
KISII	Team 9	KISII	HEMA HOSPITAL	KITUTU CHACHE SOUTH SUB COUNTY	13703	Level 4	Above 5 Years	18		Female	117	CCC		NO					2018-02-06				1.6	44	YES	2018-01-16	NO			YES	2018-08-15	LDL < 1000 Copies	No	Yes	Completed	2018-08-06							Every_month	No		No		12_months
KISII	Team 9	KISII	HEMA HOSPITAL	KITUTU CHACHE SOUTH SUB COUNTY	13703	Level 4	Above 5 Years	24		Female	13	CCC		YES	6	YES	Cough Fever Night_sweats Weight_loss		2016-03-15				1.63	49	YES	2015-03-06	YES	2015-09-24	LDL < 1000 Copies	YES	2017-10-12	LDL < 1000 Copies	No	Yes	Completed	2016-09-15							Every_month	No		No		12_months
KISII	Team 9	KISII	HEMA HOSPITAL	KITUTU CHACHE SOUTH SUB COUNTY	13703	Level 4	Above 5 Years	25		Female	16	CCC		YES	6	YES	Cough Fever Night_sweats Weight_loss		2016-03-16				1.67	80	YES	2015-04-09	NO			YES	2018-04-25	LDL < 1000 Copies	No	Yes	Completed	2016-09-15							Every_month	No		No		12_months
KISII	Team 9	KISII	HEMA HOSPITAL	KITUTU CHACHE SOUTH SUB COUNTY	13703	Level 4	Above 5 Years	22		Female	38	CCC		YES	4	YES	Cough Fever Night_sweats Weight_loss		2016-12-15				1.63	78	YES	2016-05-27	YES	2015-10-22	LDL < 1000 Copies	YES	2017-04-13	LDL < 1000 Copies	Yes	Yes	Completed	2017-06-15							Every_3_Months	No		No		12_months
KISII	Team 9	KISII	HEMA HOSPITAL	KITUTU CHACHE SOUTH SUB COUNTY	13703	Level 4	Above 5 Years	47		Female	76	CCC		YES	6	YES	Cough Fever Night_sweats Weight_loss		2016-10-04				1.7	51	NO		NO			YES	2018-10-23	LDL < 1000 Copies	No	Yes	Completed	2017-04-04							Every_month	No		No		12_months
KISII	Team 9	KISII	HEMA HOSPITAL	KITUTU CHACHE SOUTH SUB COUNTY	13703	Level 4	Above 5 Years	27		Female	46	CCC		YES	4	YES	Cough Fever Night_sweats Weight_loss		2017-01-17				1.65	45	YES	2015-10-08	YES	2016-06-16	LDL < 1000 Copies	YES	2017-01-30	LDL < 1000 Copies	No	Yes	Completed	2017-07-07							Every_month	No		No		6_months
KISII	Team 9	KISII	HEMA HOSPITAL	KITUTU CHACHE SOUTH SUB COUNTY	13703	Level 4	Above 5 Years	44		Female	77	CCC		YES	8	YES	Cough Fever Night_sweats Weight_loss		2017-05-09				1.55	44	YES	2016-10-17	NO			YES	2017-05-17	LDL < 1000 Copies	Yes	Yes	Completed	2017-11-09							Every_month	No		No		12_months
KISII	Team 9	KISII	HEMA HOSPITAL	KITUTU CHACHE SOUTH SUB COUNTY	13703	Level 4	Above 5 Years	41		Female	23	CCC		YES	9	YES	Cough Fever Night_sweats Weight_loss		2016-03-15				1.58	86	NO		NO			YES	2017-03-08	LDL < 1000 Copies	No	Yes	Completed	2016-09-15							Every_2_Months	No		No		12_months
KISII	Team 9	KISII	HEMA HOSPITAL	KITUTU CHACHE SOUTH SUB COUNTY	13703	Level 4	Above 5 Years	23		Female	17	CCC		NO					2016-03-15				1.65	59	YES	2015-03-23	YES	2015-07-20	LDL < 1000 Copies	YES	2016-06-28	LDL < 1000 Copies	No	Yes	Completed	2016-09-13							Every_month	No		No		6_months
KISII	Team 9	KISII	HEMA HOSPITAL	KITUTU CHACHE SOUTH SUB COUNTY	13703	Level 4	Above 5 Years	50		Male	27	CCC		YES	2	YES	Cough Fever Night_sweats Weight_loss		2016-09-06				1.64	65	YES	2015-08-03	YES	2016-03-02	LDL < 1000 Copies	YES	2016-10-07	LDL < 1000 Copies	No	Yes	Completed	2017-04-04							Every_2_Months	No		not_documented		Others
KISII	Team 9	KISII	HEMA HOSPITAL	KITUTU CHACHE SOUTH SUB COUNTY	13703	Level 4	Above 5 Years	29		Female	70	CCC		YES	7	YES	Fever Cough Night_sweats Weight_loss		2016-11-15				1.68	98	YES	2016-07-20	NO			YES	2018-02-05	LDL < 1000 Copies	No	Yes	Completed	2017-05-15							Every_month	No		No		12_months
KISII	Team 9	KISII	HEMA HOSPITAL	KITUTU CHACHE SOUTH SUB COUNTY	13703	Level 4	Above 5 Years	21		Female	112	CCC		YES	4	YES	Cough Fever Night_sweats Weight_loss		2017-09-26				1.65	65	NO		NO			YES	2018-03-13	LDL < 1000 Copies	Yes	Yes	Completed	2018-03-13							Every_month	No		No		Others
KISII	Team 9	KISII	HEMA HOSPITAL	KITUTU CHACHE SOUTH SUB COUNTY	13703	Level 4	Above 5 Years	30		Female	114	CCC		YES	1	YES	Cough Fever Night_sweats Weight_loss		2018-01-16				1.56	42	YES	2017-12-05	NO			YES	2019-02-18	LDL < 1000 Copies	Yes	Yes	Completed	2018-07-16							Every_month	No		No		6_months
KISII	Team 9	KISII	HEMA HOSPITAL	KITUTU CHACHE SOUTH SUB COUNTY	13703	Level 4	Above 5 Years	53		Female	98	CCC		YES	6	YES	Cough Fever Night_sweats Weight_loss		2017-06-13				1.6	61	YES	2017-05-25	NO			YES	2018-09-23	LDL < 1000 Copies	No	Yes	Completed	2017-12-13							Every_month	No		No		12_months
KISII	Team 9	KISII	HEMA HOSPITAL	KITUTU CHACHE SOUTH SUB COUNTY	13703	Level 4	Above 5 Years	43		Female	87	CCC		YES	8	YES	Cough Fever Night_sweats Weight_loss		2017-03-14				1.56	58	YES	2017-02-15	NO			YES	2018-03-13	LDL < 1000 Copies	No	Yes	Completed	2017-09-14							Every_month	No		No		12_months
KISII	Team 9	KISII	HEMA HOSPITAL	KITUTU CHACHE SOUTH SUB COUNTY	13703	Level 4	Above 5 Years	22		Female	116	CCC		NO					2018-02-06				1.6	59	YES	2018-01-09	NO			YES	2018-07-09	LDL < 1000 Copies	Yes	Yes	Completed	2018-08-06							Every_month	No		No		6_months
KISII	Team 9	KISII	HEMA HOSPITAL	KITUTU CHACHE SOUTH SUB COUNTY	13703	Level 4	Above 5 Years	66		Female	189	CCC		YES	6	YES	Cough Fever Night_sweats Weight_loss		2017-10-17				1.55	55	YES	2017-08-14	NO			YES	2018-04-25	LDL < 1000 Copies	Yes	Yes	Completed	2018-04-17							Every_month	No		No		6_months
KISII	Team 9	KISII	HEMA HOSPITAL	KITUTU CHACHE SOUTH SUB COUNTY	13703	Level 4	Above 5 Years	55		Female	65	CCC		YES	10	YES	Cough Fever Night_sweats Weight_loss		2016-09-06				1.6	80	YES	2016-07-05	NO			YES	2018-07-16	LDL < 1000 Copies	No	Yes	Completed	2017-03-06							Every_month	No		No		18_months
HOMA_BAY	Team 9	HOMA_BAY	HOMABAY TEACHING AND REFERRAL HOSPITAL	HOMA BAY CENTRAL WARD	13608	Level 3	Above 5 Years	44		Male	17164	CCC		YES	4	YES	Cough Fever Night_sweats Weight_loss		2015-12-14				1.75	76	YES	2009-09-21	YES	2014-12-04	LDL < 1000 Copies	YES	2017-02-13	LDL < 1000 Copies	not_documented	Yes	Completed	2016-06-16							Every_month	No		No		6_months
HOMA_BAY	Team 9	HOMA_BAY	HOMABAY TEACHING AND REFERRAL HOSPITAL	HOMA BAY CENTRAL WARD	13608	Level 3	Above 5 Years	44		Male	17164	CCC		YES	1	YES	Cough Fever Night_sweats Weight_loss		2015-12-14				1.75	76	YES	2009-09-21	YES	2014-12-04	LDL < 1000 Copies	YES	2016-01-18	LDL < 1000 Copies	not_documented	Yes	Completed	2016-06-16							Every_2_Months	No		No		6_months
HOMA_BAY	Team 9	HOMA_BAY	HOMABAY TEACHING AND REFERRAL HOSPITAL	HOMA BAY CENTRAL WARD	13608	Level 3	Above 5 Years	24		Female	23757	CCC		NO					2016-02-24				1.59	45	YES	2015-05-02	NO			NO			No	Yes	Completed	2016-07-18							Every_month	No		No		6_months
HOMA_BAY	Team 9	HOMA_BAY	HOMABAY TEACHING AND REFERRAL HOSPITAL	HOMA BAY CENTRAL WARD	13608	Level 3	Above 5 Years	33		Female	14562	CCC		YES	1	NO			2016-03-29				1.64	60	YES	2009-09-18	NO			YES	2016-08-09	LDL < 1000 Copies	not_documented	Yes	Completed	2016-09-29							Every_3_Months	No		No		6_months
HOMA_BAY	Team 9	HOMA_BAY	HOMABAY TEACHING AND REFERRAL HOSPITAL	HOMA BAY CENTRAL WARD	13608	Level 3	Above 5 Years	48		Female	16131	CCC		YES	0	YES	Cough Fever Night_sweats Weight_loss		2017-07-23				1.71	80	YES	2008-08-22	YES	2016-02-09	LDL < 1000 Copies	YES	2018-03-12	LDL < 1000 Copies	not_documented	Yes	Completed	2017-11-21							Every_3_Months	No		No		12_months
HOMA_BAY	Team 9	HOMA_BAY	HOMABAY TEACHING AND REFERRAL HOSPITAL	HOMA BAY CENTRAL WARD	13608	Level 3	Above 5 Years	36		Male	15717	CCC		YES	2	YES	Cough Fever Night_sweats Weight_loss		2017-02-06				1.79	55	YES	2005-12-13	YES	2016-02-09	LDL < 1000 Copies	YES	2019-02-12	LDL < 1000 Copies	Yes	Yes	Completed	2017-02-08							Every_3_Months	No		No		6_months
HOMA_BAY	Team 9	HOMA_BAY	HOMABAY TEACHING AND REFERRAL HOSPITAL	HOMA BAY CENTRAL WARD	13608	Level 3	Above 5 Years	67		Female	15803	CCC		YES	3	YES	Cough Fever Night_sweats Weight_loss		2017-03-13				1.63	60	YES	2004-09-13	YES	2016-03-07	LDL < 1000 Copies	YES	2018-03-08	LDL < 1000 Copies	Yes	Yes	Completed	2017-09-13							Every_month	No		No		6_months
HOMA_BAY	Team 9	HOMA_BAY	HOMABAY TEACHING AND REFERRAL HOSPITAL	HOMA BAY CENTRAL WARD	13608	Level 3	Above 5 Years	34		Male	21495	CCC		YES	2	YES	Cough Fever Night_sweats Weight_loss		2017-05-05				1.72	56	YES	2014-10-28	YES	2015-06-16	LDL < 1000 Copies	YES	2018-05-22	LDL < 1000 Copies	Yes	Yes	Completed	2017-12-18							Every_3_Months	No		No		12_months
HOMA_BAY	Team 9	HOMA_BAY	HOMABAY TEACHING AND REFERRAL HOSPITAL	HOMA BAY CENTRAL WARD	13608	Level 3	Above 5 Years	41		Male	23042	CCC		YES	2	YES	Cough Fever Night_sweats Weight_loss		2017-04-11				1.78	58	YES	2013-03-18	YES	2016-09-05	LDL < 1000 Copies	YES	2017-09-20	LDL < 1000 Copies	Yes	Yes	Completed	2017-10-11							Above_4_months	No		No		12_months
HOMA_BAY	Team 9	HOMA_BAY	HOMABAY TEACHING AND REFERRAL HOSPITAL	HOMA BAY CENTRAL WARD	13608	Level 3	Above 5 Years	51		Female	6491	CCC		YES	2	YES	Cough Fever Night_sweats Weight_loss		2017-03-13				1.57	49	YES	2007-06-27	YES	2017-01-10	LDL < 1000 Copies	YES	2018-08-08	LDL < 1000 Copies	Yes	Yes	Completed	2017-09-28							Every_3_Months	No		No		6_months
HOMA_BAY	Team 9	HOMA_BAY	HOMABAY TEACHING AND REFERRAL HOSPITAL	HOMA BAY CENTRAL WARD	13608	Level 3	Above 5 Years	42		Female	19459	CCC		YES	1	YES	Cough Fever Night_sweats Weight_loss		2016-02-22				1.61	52	YES	2011-01-07	YES	2014-04-04	LDL < 1000 Copies	YES	2016-07-05	LDL < 1000 Copies	not_documented	Yes	Completed	2017-01-23							Every_2_Months	No		No		6_months
HOMA_BAY	Team 9	HOMA_BAY	HOMABAY TEACHING AND REFERRAL HOSPITAL	HOMA BAY CENTRAL WARD	13608	Level 3	Above 5 Years	36		Female	19657	CCC		YES	1	YES	Cough Fever Night_sweats Weight_loss		2017-10-23				1.7	77	YES	2011-03-25	YES	2017-08-30	LDL < 1000 Copies	YES	2019-01-15	LDL < 1000 Copies	not_documented	Yes	Completed	2018-04-23							Every_3_Months	No		No		12_months
HOMA_BAY	Team 9	HOMA_BAY	HOMABAY TEACHING AND REFERRAL HOSPITAL	HOMA BAY CENTRAL WARD	13608	Level 3	Above 5 Years	9		Female	16043	CCC		YES	1	YES	Cough Fever Night_sweats Weight_loss		2016-04-06				1.38	29	YES	2010-12-23	YES	2016-03-23	LDL < 1000 Copies	YES	2017-11-09	LDL < 1000 Copies	not_documented	Yes	Completed	2016-10-06							Every_2_Months	No		No		12_months
HOMA_BAY	Team 9	HOMA_BAY	HOMABAY TEACHING AND REFERRAL HOSPITAL	HOMA BAY CENTRAL WARD	13608	Level 3	Above 5 Years	35		Female	14294	CCC		YES	2	YES	Cough Fever Night_sweats Weight_loss		2017-04-04				1.6	61	YES	2006-05-25	YES	2016-07-04	LDL < 1000 Copies	YES	2018-02-20	LDL < 1000 Copies	not_documented	Yes	Completed	2017-10-30							Every_3_Months	No		No		12_months
HOMA_BAY	Team 9	HOMA_BAY	HOMABAY TEACHING AND REFERRAL HOSPITAL	HOMA BAY CENTRAL WARD	13608	Level 3	Above 5 Years	37		Female	6474	CCC		YES	1	YES	Cough Fever Night_sweats Weight_loss		2016-04-07				1.6	56	YES	2006-05-25	YES	2015-06-29	LDL < 1000 Copies	YES	2018-02-20	LDL < 1000 Copies	not_documented	Yes	Completed	2016-10-06							Every_month	No		No		6_months
HOMA_BAY	Team 9	HOMA_BAY	HOMABAY TEACHING AND REFERRAL HOSPITAL	HOMA BAY CENTRAL WARD	13608	Level 3	Above 5 Years	58		Male	23906	CCC		YES	3	YES	Cough Fever Night_sweats Weight_loss		2016-03-27				1.64	62	YES	2015-08-11	YES	2015-06-25	LDL < 1000 Copies	YES	2017-07-24	LDL < 1000 Copies	not_documented	Yes	Completed	2017-10-24							Every_month	No		No		12_months
HOMA_BAY	Team 9	HOMA_BAY	HOMABAY TEACHING AND REFERRAL HOSPITAL	HOMA BAY CENTRAL WARD	13608	Level 3	Above 5 Years	42		Male	21304	CCC		YES	2	YES	Cough Fever Night_sweats Weight_loss		2017-11-28				1.88	94.2	YES	2014-10-09	YES	2017-07-03	LDL < 1000 Copies	YES	2018-07-04	LDL < 1000 Copies	not_documented	Yes	Completed	2018-05-28							Every_2_Months	No		No		12_months
HOMA_BAY	Team 9	HOMA_BAY	HOMABAY TEACHING AND REFERRAL HOSPITAL	HOMA BAY CENTRAL WARD	13608	Level 3	Above 5 Years	47		Male	16254	CCC		YES	0	YES	Cough Fever Night_sweats Weight_loss		2016-02-23				1.68	58	YES	2011-02-24	YES	2015-05-07	LDL < 1000 Copies	YES	2016-05-10	LDL < 1000 Copies	not_documented	Yes	Completed	2017-11-14							Every_3_Months	No		No		6_months
HOMA_BAY	Team 9	HOMA_BAY	HOMABAY TEACHING AND REFERRAL HOSPITAL	HOMA BAY CENTRAL WARD	13608	Level 3	Above 5 Years	38		Male	23758	CCC		YES	1	YES	Cough Fever Night_sweats Weight_loss		2016-04-13				1.74	71	YES	2015-04-21	YES	2015-11-11	LDL < 1000 Copies	YES	2016-05-16	LDL < 1000 Copies	not_documented	Yes	Completed	2016-10-13							Every_3_Months	No		No		12_months
HOMA_BAY	Team 9	HOMA_BAY	HOMABAY TEACHING AND REFERRAL HOSPITAL	HOMA BAY CENTRAL WARD	13608	Level 3	Above 5 Years	43		Male	14198	CCC		YES	2	YES	Cough Fever Night_sweats Weight_loss		2017-03-20				1.67	57	YES	2004-04-06	YES	2016-04-11	LDL < 1000 Copies	YES	2017-05-17	LDL < 1000 Copies	not_documented	Yes	Completed	2018-11-07							Every_3_Months	No		No		12_months
HOMA_BAY	Team 9	HOMA_BAY	HOPE COMPASSIONATE HOSPITAL	HOMA BAY CENTRAL WARD	13608	Level 3	Above 5 Years	50		Male	2508	Out_Patient_Clinic		YES	3	YES	Cough Fever Night_sweats Weight_loss		2016-06-08				999	53.82	YES	2016-03-07	NO			YES	2016-09-07	LDL < 1000 Copies	not_documented	Yes	Completed	2016-12-08							Every_2_Months	No		No		Others
HOMA_BAY	Team 9	HOMA_BAY	HOPE COMPASSIONATE HOSPITAL	HOMA BAY CENTRAL WARD	13608	Level 3	Above 5 Years	20		Female	3543	Out_Patient_Clinic		YES	6	YES	Cough Fever Night_sweats Weight_loss		2016-11-28				1.58	79.4	YES	2016-09-02	NO			YES	2017-10-28	LDL < 1000 Copies	not_documented	Yes	Completed	2017-05-29							Every_2_Months	No		No		Others
HOMA_BAY	Team 9	HOMA_BAY	HOPE COMPASSIONATE HOSPITAL	HOMA BAY CENTRAL WARD	13608	Level 3	Above 5 Years	40		Male	348	Out_Patient_Clinic		YES	11	YES	Cough Fever Night_sweats Weight_loss		2016-04-24				1.77	64	NO		NO			YES	2017-11-23	DETECTABLE > 1000 Copies	not_documented	Yes	Completed	2017-05-02							Every_month	No		No		Others
HOMA_BAY	Team 9	HOMA_BAY	HOPE COMPASSIONATE HOSPITAL	HOMA BAY CENTRAL WARD	13608	Level 3	Above 5 Years	36		Male	127	Out_Patient_Clinic		YES	5	YES	Cough Fever Night_sweats Weight_loss		2016-11-14				999	40	YES	2015-07-29	YES	2016-03-30	LDL < 1000 Copies	YES	2017-11-27	LDL < 1000 Copies	not_documented	Yes	Completed	2018-05-07							Every_month	No		No		Others
HOMA_BAY	Team 9	HOMA_BAY	HOPE COMPASSIONATE HOSPITAL	HOMA BAY CENTRAL WARD	13608	Level 3	Above 5 Years	26		Female	200	Out_Patient_Clinic		YES	4	YES	Cough Fever Night_sweats Weight_loss		2015-10-27				1.55	47	NO		NO			YES	2017-02-20	LDL < 1000 Copies	not_documented	Yes	Completed	2016-04-27							Every_3_Months	No		No		Others
HOMA_BAY	Team 9	HOMA_BAY	HOPE COMPASSIONATE HOSPITAL	HOMA BAY CENTRAL WARD	13608	Level 3	Above 5 Years	37		Female	392	Out_Patient_Clinic		YES	10	YES	Cough Fever Night_sweats Weight_loss		2018-01-18				1.72	45	YES	2017-01-30	YES	2017-10-10	LDL < 1000 Copies	YES	2018-04-05	LDL < 1000 Copies	not_documented	Yes	Completed	2018-07-20							Every_month	No		No		Others
HOMA_BAY	Team 9	HOMA_BAY	HOPE COMPASSIONATE HOSPITAL	HOMA BAY CENTRAL WARD	13608	Level 3	Above 5 Years	12		Female	454	Out_Patient_Clinic		YES	3	YES	Cough Fever Night_sweats Weight_loss		2017-12-19				999	999	YES	2017-11-06	NO			YES	2018-11-15	LDL < 1000 Copies	not_documented	Yes	Completed	2018-06-19							Every_month	No		No		Others
HOMA_BAY	Team 9	HOMA_BAY	HOPE COMPASSIONATE HOSPITAL	HOMA BAY CENTRAL WARD	13608	Level 3	Above 5 Years	26		Female	265	Out_Patient_Clinic		YES	4	YES	Cough Fever Night_sweats Weight_loss		2016-07-13				1.58	52	YES	2016-04-13	NO			YES	2016-10-26	LDL < 1000 Copies	not_documented	Yes	Completed	2017-01-13							Every_2_Months	No		No		Others
HOMA_BAY	Team 9	HOMA_BAY	HOPE COMPASSIONATE HOSPITAL	HOMA BAY CENTRAL WARD	13608	Level 3	Above 5 Years	26		Female	166	Out_Patient_Clinic		YES	5	YES	Cough Night_sweats Fever Weight_loss		2015-11-11				1.6	62	NO		NO			YES	2016-08-23	LDL < 1000 Copies	not_documented	Yes	Completed	2016-05-10							Every_month	No		No		Others
HOMA_BAY	Team 9	HOMA_BAY	HOPE COMPASSIONATE HOSPITAL	HOMA BAY CENTRAL WARD	13608	Level 3	Above 5 Years	33		Male	149	Out_Patient_Clinic		YES	5	YES	Cough Fever Weight_loss Night_sweats		2016-06-28				1.8	57	YES	2015-09-08	NO			YES	2017-02-02	LDL < 1000 Copies	not_documented	Yes	Completed	2016-12-28							Every_2_Months	No		No		Others
HOMA_BAY	Team 9	HOMA_BAY	HOPE COMPASSIONATE HOSPITAL	HOMA BAY CENTRAL WARD	13608	Level 3	Above 5 Years	30		Female	310	Out_Patient_Clinic		YES	3	YES	Cough Fever Night_sweats Weight_loss		2017-11-16				1.58	63	YES	2016-08-08	YES	2017-06-28	LDL < 1000 Copies	YES	2018-02-15	LDL < 1000 Copies	not_documented	Yes	Completed	2018-05-16							Every_2_Months	No		No		Others
HOMA_BAY	Team 9	HOMA_BAY	HOPE COMPASSIONATE HOSPITAL	HOMA BAY CENTRAL WARD	13608	Level 3	Above 5 Years	19		Female	414	Out_Patient_Clinic		YES	3	YES	Cough Fever Weight_loss Night_sweats		2017-05-22				1.6	51	YES	2017-05-09	NO			NO			not_documented	Yes	Completed	2017-12-22							Every_2_Months	No		No		Others
HOMA_BAY	Team 9	HOMA_BAY	HOPE COMPASSIONATE HOSPITAL	HOMA BAY CENTRAL WARD	13608	Level 3	Above 5 Years	29		Male	176	Out_Patient_Clinic		YES	1	YES	Cough Fever Night_sweats Weight_loss		2015-10-23				1.78	68	NO		NO			YES	2016-06-30	LDL < 1000 Copies	Yes	Yes	Completed	2016-06-08							Every_3_Months	No		No		6_months
HOMA_BAY	Team 9	HOMA_BAY	HOPE COMPASSIONATE HOSPITAL	HOMA BAY CENTRAL WARD	13608	Level 3	Above 5 Years	60		Male	17247	Out_Patient_Clinic		YES	6	YES	Cough Fever Night_sweats Weight_loss		2017-01-16				999	999	YES	2004-04-22	NO			YES	2017-01-24	LDL < 1000 Copies	not_documented	Yes	Completed	2017-07-16							Every_month	No		No		6_months
HOMA_BAY	Team 9	HOMA_BAY	HOPE COMPASSIONATE HOSPITAL	HOMA BAY CENTRAL WARD	13608	Level 3	Above 5 Years	47		Male	132	Out_Patient_Clinic		YES	3	YES	Cough Fever Night_sweats Weight_loss		2015-08-19				999	999	NO		NO			YES	2016-03-30	LDL < 1000 Copies	Yes	Yes	Completed	2016-02-28							less_month	No		No		Others
HOMA_BAY	Team 9	HOMA_BAY	HOPE COMPASSIONATE HOSPITAL	HOMA BAY CENTRAL WARD	13608	Level 3	Above 5 Years	22		Female	327	Out_Patient_Clinic		YES	10	YES	Fever Cough Night_sweats Weight_loss		2017-03-09				999	999	YES	2016-07-26	NO			YES	2017-05-05	LDL < 1000 Copies	not_documented	Yes	Completed	2017-09-09							Every_month	No		No		Others
HOMA_BAY	Team 9	HOMA_BAY	HOPE COMPASSIONATE HOSPITAL	HOMA BAY CENTRAL WARD	13608	Level 3	Above 5 Years	31		Male	285	Out_Patient_Clinic		YES	5	YES	Cough Fever Night_sweats Weight_loss		2016-11-14				999	999	YES	2016-05-03	NO			YES	2016-11-23	LDL < 1000 Copies	not_documented	Yes	Completed	2017-05-10							Every_month	No		No		Others
HOMA_BAY	Team 9	HOMA_BAY	HOPE COMPASSIONATE HOSPITAL	HOMA BAY CENTRAL WARD	13608	Level 3	Above 5 Years	20		Female	184	Out_Patient_Clinic		YES	6	YES	Cough Fever Night_sweats Weight_loss		2017-01-20				1.62	89	YES	2016-05-03	YES	2016-11-30	LDL < 1000 Copies	YES	2017-06-28	LDL < 1000 Copies	not_documented	Yes	Completed	2017-07-20							Every_month	No		No		Others
HOMA_BAY	Team 9	HOMA_BAY	HOPE COMPASSIONATE HOSPITAL	HOMA BAY CENTRAL WARD	13608	Level 3	Above 5 Years	6		Female	363	Out_Patient_Clinic		YES	12	YES	Cough Fever Lethargy Night_sweats Weight_loss Failure_to_thrive		2016-11-01				1.5	19	YES	2016-09-20	NO			YES	2017-11-27	LDL < 1000 Copies	Yes	Yes	Completed	2017-05-01							Every_month	No		No		Others
HOMA_BAY	Team 9	HOMA_BAY	HOPE COMPASSIONATE HOSPITAL	HOMA BAY CENTRAL WARD	13608	Level 3	Above 5 Years	32		Female	466	Out_Patient_Clinic		NO					2018-03-14				1.6	89	YES	2016-02-16	NO			YES	2018-08-30	LDL < 1000 Copies	not_documented	Yes	Completed	2018-11-30							Every_2_Months	No		No		Others
HOMA_BAY	Team 9	HOMA_BAY	HOPE COMPASSIONATE HOSPITAL	HOMA BAY CENTRAL WARD	13608	Level 3	Above 5 Years	20		Female	151	Out_Patient_Clinic		YES	7	YES	Cough Fever Night_sweats Weight_loss		2015-10-23				1.47	51	YES	2015-09-07	NO			YES	2016-02-10	LDL < 1000 Copies	not_documented	Yes	Completed	2016-05-11							Every_month	No		No		Others
HOMA_BAY	Team 9	HOMA_BAY	HOPE COMPASSIONATE HOSPITAL	HOMA BAY CENTRAL WARD	13608	Level 3	Above 5 Years	27		Female	410	Out_Patient_Clinic		YES	7	YES	Cough Fever Weight_loss Night_sweats		2017-07-11				1.6	67	YES	2017-04-18	NO			YES	2017-11-29	LDL < 1000 Copies	Yes	Yes	Completed	2018-01-11							Every_month	No		No		Others
HOMA_BAY	Team 9	HOMA_BAY	HOPE COMPASSIONATE HOSPITAL	HOMA BAY CENTRAL WARD	13608	Level 3	Above 5 Years	6		Female	252	Out_Patient_Clinic		YES	8	YES	Cough Fever Lethargy Night_sweats Weight_loss Failure_to_thrive		2016-11-07				0.97	15	YES	2016-02-15	NO			YES	2016-11-14	LDL < 1000 Copies	not_documented	Yes	Completed	2017-05-07							Every_month	No		No		Others
HOMA_BAY	Team 9	HOMA_BAY	HOPE COMPASSIONATE HOSPITAL	HOMA BAY CENTRAL WARD	13608	Level 3	Above 5 Years	46		Male	379	Out_Patient_Clinic		YES	8	YES	Fever Cough Night_sweats Weight_loss		2016-12-13				1.8	75	YES	2016-12-05	NO			YES	2017-06-27	LDL < 1000 Copies	Yes	Yes	Completed	2017-06-13							Every_2_Months	No		No		12_months
HOMA_BAY	Team 9	HOMA_BAY	HOPE COMPASSIONATE HOSPITAL	HOMA BAY CENTRAL WARD	13608	Level 3	Below 5 Years		60	Male	274	Out_Patient_Clinic		YES	9	YES	Cough Fever Weight_loss Night_sweats		2016-06-08	0.9	16	15			YES	2016-03-07	NO			YES	2016-10-23	LDL < 1000 Copies	not_documented	Yes	Completed	2016-12-08							Every_month	No		No		Others
HOMA_BAY	Team 9	HOMA_BAY	HOPE COMPASSIONATE HOSPITAL	HOMA BAY CENTRAL WARD	13608	Level 3	Above 5 Years	25		Female	80	Out_Patient_Clinic		YES	5	YES	Cough Fever Weight_loss Night_sweats		2015-11-10				999	57	YES	2015-06-02	NO			YES	2016-03-23	LDL < 1000 Copies	not_documented	Yes	Completed	2016-05-10							Every_3_Months	No		No		6_months
HOMA_BAY	Team 9	HOMA_BAY	HOPE COMPASSIONATE HOSPITAL	HOMA BAY CENTRAL WARD	13608	Level 3	Above 5 Years	27		Female	388	Out_Patient_Clinic		YES	9	YES	Cough Fever Night_sweats Weight_loss		2017-04-11				999	60	YES	2017-01-03	NO			YES	2017-05-11	LDL < 1000 Copies	not_documented	Yes	Completed	2017-10-11							Every_month	not_documented		No		Others
HOMA_BAY	Team 9	HOMA_BAY	HOPE COMPASSIONATE HOSPITAL	HOMA BAY CENTRAL WARD	13608	Level 3	Above 5 Years	27		Female	297	Out_Patient_Clinic		YES	7	YES	Cough Fever Night_sweats Weight_loss		2016-06-28				999	999	YES	2016-05-03	NO			YES	2018-09-11	LDL < 1000 Copies	Yes	Yes	Completed	2016-12-25							Every_month	No		No		Others
HOMA_BAY	Team 9	HOMA_BAY	HOPE COMPASSIONATE HOSPITAL	HOMA BAY CENTRAL WARD	13608	Level 3	Above 5 Years	25		Male	459	Out_Patient_Clinic		YES	1	YES	Cough Fever Night_sweats Weight_loss		2018-01-11				999	999	YES	2017-12-19	NO			YES	2018-06-29	LDL < 1000 Copies	not_documented	Yes	Completed	2018-07-11							Every_2_Months	No		No		12_months
LAIKIPIA	Team 6	LAIKIPIA	HURUMA HEALTH CENTRE (LAIKIPIA EAST)	LAIKIPIA EAST SUB COUNTY	15305	Level 2	Above 5 Years	26		Male	2891	CCC		YES	6	YES	Cough Night_sweats Weight_loss		2015-11-25				1.8	73	YES	2015-02-05	YES	2015-08-10	LDL < 1000 Copies	YES	2016-08-29	LDL < 1000 Copies	No	Yes	Completed	2016-05-09							Every_month	No		No		Others
LAIKIPIA	Team 6	LAIKIPIA	HURUMA HEALTH CENTRE (LAIKIPIA EAST)	LAIKIPIA EAST SUB COUNTY	15305	Level 2	Above 5 Years	45		Female	2610	CCC		YES	5	YES	Cough Night_sweats Weight_loss Fever		2015-12-09				1.7	90.3	YES	2013-07-28	YES	2015-02-10	LDL < 1000 Copies	YES	2016-05-12	LDL < 1000 Copies	No	Yes	Completed	2016-05-25							Every_month	No		No		Others
LAIKIPIA	Team 6	LAIKIPIA	HURUMA HEALTH CENTRE (LAIKIPIA EAST)	LAIKIPIA EAST SUB COUNTY	15305	Level 2	Above 5 Years	54		Female	1661	CCC		YES	7	YES	Cough Fever Night_sweats Weight_loss		2015-12-24				1.6	54.6	YES	2010-06-10	YES	2015-04-07	LDL < 1000 Copies	YES	2016-06-30	LDL < 1000 Copies	No	Yes	Completed	2016-06-10							Every_month	No		No		6_months
LAIKIPIA	Team 6	LAIKIPIA	HURUMA HEALTH CENTRE (LAIKIPIA EAST)	LAIKIPIA EAST SUB COUNTY	15305	Level 2	Above 5 Years	27		Female	2962	CCC		YES	8	YES	Cough Fever Night_sweats Weight_loss		2016-01-05				1.6	70	YES	2015-12-22	NO			YES	2016-07-06	LDL < 1000 Copies	No	Yes	Completed	2016-06-23							Every_month	No		No		6_months
LAIKIPIA	Team 6	LAIKIPIA	HURUMA HEALTH CENTRE (LAIKIPIA EAST)	LAIKIPIA EAST SUB COUNTY	15305	Level 2	Above 5 Years	32		Female	2470	CCC		YES	5	YES	Cough Fever Night_sweats Weight_loss		2016-01-12				1.6	93.4	YES	2012-10-10	YES	2015-03-11	LDL < 1000 Copies	YES	2017-02-09	LDL < 1000 Copies	not_documented	Yes	Completed	2016-06-30							Every_month	No		No		6_months
LAIKIPIA	Team 6	LAIKIPIA	HURUMA HEALTH CENTRE (LAIKIPIA EAST)	LAIKIPIA EAST SUB COUNTY	15305	Level 2	Above 5 Years	57		Female	1931	CCC		YES	5	YES	Cough Fever Night_sweats Weight_loss		2016-01-25				1.6	60	YES	2011-02-09	NO			YES	2016-07-12	LDL < 1000 Copies	No	Yes	Completed	2016-07-14							Every_month	No		No		6_months
LAIKIPIA	Team 6	LAIKIPIA	HURUMA HEALTH CENTRE (LAIKIPIA EAST)	LAIKIPIA EAST SUB COUNTY	15305	Level 2	Above 5 Years	43		Female	2516	CCC		YES	6	YES	Cough Fever Night_sweats Weight_loss		2016-02-15				1.6	89	YES	2014-02-10	YES	2015-04-22	LDL < 1000 Copies	YES	2016-05-04	LDL < 1000 Copies	No	Yes	Completed	2016-07-13							Every_month	No		No		6_months
LAIKIPIA	Team 6	LAIKIPIA	HURUMA HEALTH CENTRE (LAIKIPIA EAST)	LAIKIPIA EAST SUB COUNTY	15305	Level 2	Above 5 Years	53		Female	1658	CCC		YES	6	YES	Cough Fever Night_sweats Weight_loss		2016-03-08				1.7	61.8	YES	2009-10-14	YES	2015-08-04	LDL < 1000 Copies	YES	2017-04-07	LDL < 1000 Copies	No	Yes	Completed	2016-10-03							less_month	No		No		Others
LAIKIPIA	Team 6	LAIKIPIA	HURUMA HEALTH CENTRE (LAIKIPIA EAST)	LAIKIPIA EAST SUB COUNTY	15305	Level 2	Above 5 Years	40		Female	2782	CCC		YES	5	YES	Cough Fever Night_sweats Weight_loss		2015-11-12				1.5	63.2	NO		NO			YES	2016-08-16	LDL < 1000 Copies	No	Yes	Completed	2016-04-22							Every_month	No		No		Others
LAIKIPIA	Team 6	LAIKIPIA	HURUMA HEALTH CENTRE (LAIKIPIA EAST)	LAIKIPIA EAST SUB COUNTY	15305	Level 2	Above 5 Years	43		Female	2987	CCC		YES	6	YES	Cough Fever Night_sweats Weight_loss		2016-11-13				1.6	70	YES	2016-05-04	NO			YES	2017-10-17	LDL < 1000 Copies	No	Yes	Completed	2017-04-11							Every_month	No		No		Others
LAIKIPIA	Team 6	LAIKIPIA	HURUMA HEALTH CENTRE (LAIKIPIA EAST)	LAIKIPIA EAST SUB COUNTY	15305	Level 2	Above 5 Years	36		Female	2792	CCC		YES	6	YES	Cough Fever Night_sweats Weight_loss		2016-11-21				1.6	54.6	YES	2014-08-08	YES	2015-07-21	LDL < 1000 Copies	YES	2017-07-10	LDL < 1000 Copies	not_documented	Yes	Completed	2017-04-30							Every_month	No		No		Others
LAIKIPIA	Team 6	LAIKIPIA	HURUMA HEALTH CENTRE (LAIKIPIA EAST)	LAIKIPIA EAST SUB COUNTY	15305	Level 2	Above 5 Years	28		Female	2491	CCC		YES	9	YES	Cough Fever Night_sweats Weight_loss		2016-12-01				1.6	70.5	YES	2013-01-08	YES	2015-11-13	LDL < 1000 Copies	YES	2017-10-18	LDL < 1000 Copies	No	Yes	Completed	2017-05-18							Every_month	No		No		Others
LAIKIPIA	Team 6	LAIKIPIA	HURUMA HEALTH CENTRE (LAIKIPIA EAST)	LAIKIPIA EAST SUB COUNTY	15305	Level 2	Above 5 Years	14		Male	2908	CCC		YES	7	YES	Cough Fever Night_sweats Weight_loss		2016-02-09				1.6	46.4	YES	2015-04-16	YES	2015-11-24	DETECTABLE > 1000 Copies	YES	2016-08-17	DETECTABLE > 1000 Copies	not_documented	Yes	Completed	2017-05-28							Every_month	No		No		Others
LAIKIPIA	Team 6	LAIKIPIA	HURUMA HEALTH CENTRE (LAIKIPIA EAST)	LAIKIPIA EAST SUB COUNTY	15305	Level 2	Above 5 Years	38		Female	2682	CCC		YES	4	YES	Cough Fever Night_sweats Weight_loss		2016-12-28				1.6	82.4	YES	2013-12-17	YES	2015-03-24	LDL < 1000 Copies	YES	2017-06-29	LDL < 1000 Copies	not_documented	Yes	Completed	2017-06-11							Every_month	not_documented		No		Others
LAIKIPIA	Team 6	LAIKIPIA	HURUMA HEALTH CENTRE (LAIKIPIA EAST)	LAIKIPIA EAST SUB COUNTY	15305	Level 2	Above 5 Years	30		Female	2887	CCC		YES	6	YES	Cough Fever Night_sweats Weight_loss		2016-01-09				1.5	44.8	YES	2015-01-15	YES	2015-08-20	LDL < 1000 Copies	YES	2017-07-27	LDL < 1000 Copies	not_documented	Yes	Completed	2017-06-24							Every_month	not_documented		No		Others
LAIKIPIA	Team 6	LAIKIPIA	HURUMA HEALTH CENTRE (LAIKIPIA EAST)	LAIKIPIA EAST SUB COUNTY	15305	Level 2	Above 5 Years	31		Female	1320	CCC		YES	9	YES	Cough Fever Night_sweats Weight_loss		2017-01-23				1.7	70.2	YES	2011-03-13	YES	2015-11-25	LDL < 1000 Copies	YES	2018-02-05	LDL < 1000 Copies	Yes	Yes	Completed	2017-07-11							Every_month	No		No		Others
LAIKIPIA	Team 6	LAIKIPIA	HURUMA HEALTH CENTRE (LAIKIPIA EAST)	LAIKIPIA EAST SUB COUNTY	15305	Level 2	Above 5 Years	33		Female	3014	CCC		YES	4	YES	Cough Fever Night_sweats Weight_loss		2016-02-01				1.6	77	YES	2015-08-02	NO			YES	2017-05-12	LDL < 1000 Copies	Yes	Yes	Completed	2017-07-20							Every_month	No		No		Others
LAIKIPIA	Team 6	LAIKIPIA	HURUMA HEALTH CENTRE (LAIKIPIA EAST)	LAIKIPIA EAST SUB COUNTY	15305	Level 2	Above 5 Years	40		Female	2691	CCC		YES	12	YES	Cough Night_sweats Fever Weight_loss		2017-02-07				1.6	47	YES	2014-01-14	YES	2016-10-26	LDL < 1000 Copies	YES	2017-11-27	LDL < 1000 Copies	Yes	Yes	Completed	2017-07-23							Every_month	No		No		Others
LAIKIPIA	Team 6	LAIKIPIA	HURUMA HEALTH CENTRE (LAIKIPIA EAST)	LAIKIPIA EAST SUB COUNTY	15305	Level 2	Above 5 Years	49		Female	3028	CCC		YES	9	YES	Cough Fever Night_sweats Weight_loss		2017-02-23				1.7	57.4	YES	2016-11-29	NO			NO			Yes	Yes	Completed	2017-08-11							Every_month	No		No		Others
LAIKIPIA	Team 6	LAIKIPIA	HURUMA HEALTH CENTRE (LAIKIPIA EAST)	LAIKIPIA EAST SUB COUNTY	15305	Level 2	Above 5 Years	15		Male	1965	CCC		YES	10	YES	Cough Fever Night_sweats Weight_loss		2016-03-04				1.3	26.8	YES	2011-04-13	YES	2015-04-08	LDL < 1000 Copies	YES	2018-08-17	LDL < 1000 Copies	Yes	Yes	Completed	2017-08-24							Every_month	No		No		Others
LAIKIPIA	Team 6	LAIKIPIA	HURUMA HEALTH CENTRE (LAIKIPIA EAST)	LAIKIPIA EAST SUB COUNTY	15305	Level 2	Above 5 Years	42		Female	2399	CCC		YES	6	YES	Cough Fever Night_sweats Weight_loss		2017-03-10				1.6	62.5	YES	2012-07-11	YES	2016-05-09	LDL < 1000 Copies	YES	2018-07-02	LDL < 1000 Copies	Yes	Yes	Completed	2017-08-26							Every_month	No		No		Others
LAIKIPIA	Team 6	LAIKIPIA	HURUMA HEALTH CENTRE (LAIKIPIA EAST)	LAIKIPIA EAST SUB COUNTY	15305	Level 2	Above 5 Years	32		Female	2524	CCC		YES	7	YES	Cough Fever Night_sweats Weight_loss		2017-03-14				1.6	66	YES	2013-02-12	YES	2016-10-19	LDL < 1000 Copies	YES	2017-11-23	LDL < 1000 Copies	No	Yes	Completed	2017-08-28							Every_month	No		No		Others
LAIKIPIA	Team 6	LAIKIPIA	HURUMA HEALTH CENTRE (LAIKIPIA EAST)	LAIKIPIA EAST SUB COUNTY	15305	Level 2	Above 5 Years	36		Male	3044	CCC		YES	6	YES	Cough Fever Night_sweats Weight_loss		2017-05-03				1.71	77	YES	2017-03-21	NO			YES	2017-12-27	LDL < 1000 Copies	No	Yes	Completed	2017-11-01							Every_month	No		No		Others
LAIKIPIA	Team 6	LAIKIPIA	HURUMA HEALTH CENTRE (LAIKIPIA EAST)	LAIKIPIA EAST SUB COUNTY	15305	Level 2	Above 5 Years	34		Female	2758	CCC		YES	6	YES	Cough Fever Night_sweats Weight_loss		2016-10-28				1.63	88.2	YES	2014-05-15	YES	2016-02-02	LDL < 1000 Copies	YES	2017-04-24	LDL < 1000 Copies	No	Yes	Completed	2017-04-13							Every_month	No		No		Others
LAIKIPIA	Team 6	LAIKIPIA	HURUMA HEALTH CENTRE (LAIKIPIA EAST)	LAIKIPIA EAST SUB COUNTY	15305	Level 2	Above 5 Years	43		Female	2987	CCC		YES	6	YES	Cough Fever Night_sweats Weight_loss		2016-11-13				1.61	70	YES	2016-05-04	YES	2016-11-03	LDL < 1000 Copies	YES	2017-10-19	LDL < 1000 Copies	No	Yes	Completed	2017-04-11							Every_month	No		No		Others
LAIKIPIA	Team 6	LAIKIPIA	HURUMA HEALTH CENTRE (LAIKIPIA EAST)	LAIKIPIA EAST SUB COUNTY	15305	Level 2	Above 5 Years	40		Female	2631	CCC		YES	10	YES	Cough Fever Weight_loss Night_sweats		2016-11-18				1.65	93.5	YES	2014-06-26	YES	2016-04-28	LDL < 1000 Copies	YES	2017-04-24	LDL < 1000 Copies	No	Yes	Completed	2017-04-29							Every_month	No		No		Others
LAIKIPIA	Team 6	LAIKIPIA	HURUMA HEALTH CENTRE (LAIKIPIA EAST)	LAIKIPIA EAST SUB COUNTY	15305	Level 2	Above 5 Years	58		Female	2870	CCC		YES	8	YES	Cough Fever Weight_loss Night_sweats		2016-12-09				1.5	44.1	YES	2014-12-17	YES	2016-04-28	LDL < 1000 Copies	YES	2017-04-28	LDL < 1000 Copies	No	Yes	Completed	2017-05-28							Every_month	No		No		Others
LAIKIPIA	Team 6	LAIKIPIA	HURUMA HEALTH CENTRE (LAIKIPIA EAST)	LAIKIPIA EAST SUB COUNTY	15305	Level 2	Above 5 Years	48		Male	2981	CCC		YES	6	YES	Cough Fever Night_sweats Weight_loss		2017-07-05				1.41	34.6	YES	2016-03-30	YES	2016-09-12	LDL < 1000 Copies	YES	2018-05-02	LDL < 1000 Copies	Yes	Yes	Completed	2017-12-28							Every_month	No		No		Others
LAIKIPIA	Team 6	LAIKIPIA	HURUMA HEALTH CENTRE (LAIKIPIA EAST)	LAIKIPIA EAST SUB COUNTY	15305	Level 2	Above 5 Years	33		Female	2857	CCC		YES	5	YES	Cough Fever Night_sweats Weight_loss		2017-07-11				1.5	79.1	YES	2014-11-14	YES	2016-06-06	LDL < 1000 Copies	YES	2018-07-11	LDL < 1000 Copies	No	Yes	Completed	2018-01-14							Every_month	No		No		Others
LAIKIPIA	Team 6	LAIKIPIA	HURUMA HEALTH CENTRE (LAIKIPIA EAST)	LAIKIPIA EAST SUB COUNTY	15305	Level 2	Above 5 Years	28		Female	3023	CCC		YES	10	YES	Cough Fever Night_sweats Weight_loss		2017-08-11				1.7	36.1	YES	2016-11-03	YES	2017-03-20	LDL < 1000 Copies	NO			No	Yes	Completed	2018-02-15							Every_month	No		No		Others
LAIKIPIA	Team 6	LAIKIPIA	HURUMA HEALTH CENTRE (LAIKIPIA EAST)	LAIKIPIA EAST SUB COUNTY	15305	Level 2	Above 5 Years	42		Female	3075	CCC		YES	5	YES	Cough Fever Night_sweats Weight_loss		2017-08-31				1.8	51	YES	2017-07-13	NO			YES	2018-02-01	LDL < 1000 Copies	Yes	Yes	Completed	2018-02-28							Every_2_Months	No		No		Others
LAIKIPIA	Team 6	LAIKIPIA	HURUMA HEALTH CENTRE (LAIKIPIA EAST)	LAIKIPIA EAST SUB COUNTY	15305	Level 2	Above 5 Years	39		Female	3054	CCC		YES	4	YES	Cough Fever Night_sweats Weight_loss		2017-10-23				1.62	70	YES	2017-04-05	YES	2017-10-23	LDL < 1000 Copies	YES	2018-10-03	LDL < 1000 Copies	No	Yes	Completed	2018-04-15							Every_month	No		No		Others
LAIKIPIA	Team 6	LAIKIPIA	HURUMA HEALTH CENTRE (LAIKIPIA EAST)	LAIKIPIA EAST SUB COUNTY	15305	Level 2	Above 5 Years	52		Female	1474	CCC		YES	9	YES	Cough Fever Night_sweats Weight_loss		2017-11-16				1.58	61.6	YES	2015-07-09	YES	2017-02-09	LDL < 1000 Copies	YES	2018-02-08	LDL < 1000 Copies	Yes	Yes	Completed	2018-05-16							Every_month	No		No		Others
LAIKIPIA	Team 6	LAIKIPIA	HURUMA HEALTH CENTRE (LAIKIPIA EAST)	LAIKIPIA EAST SUB COUNTY	15305	Level 2	Above 5 Years	36		Female	3116	CCC		YES	2	YES	Cough Fever Night_sweats Weight_loss		2018-02-01				1.6	47.6	YES	2017-11-30	NO			YES	2018-06-15	LDL < 1000 Copies	Yes	Yes	Completed	2018-08-01							Every_month	No		No		Others
LAIKIPIA	Team 6	LAIKIPIA	HURUMA HEALTH CENTRE (LAIKIPIA EAST)	LAIKIPIA EAST SUB COUNTY	15305	Level 2	Above 5 Years	36		Female	3084	CCC		YES	6	YES	Cough Fever Night_sweats Weight_loss		2018-03-23				1.6	61	YES	2017-07-24	YES	2018-02-23	LDL < 1000 Copies	YES	2018-07-13	LDL < 1000 Copies	Yes	Yes	Completed	2018-09-21							Every_month	No		No		Others
LAIKIPIA	Team 6	LAIKIPIA	HURUMA HEALTH CENTRE (LAIKIPIA EAST)	LAIKIPIA EAST SUB COUNTY	15305	Level 2	Above 5 Years	13		Male	1821	CCC		YES	10	YES	Cough Fever Weight_loss Night_sweats		2017-07-05				1.7	12.8	YES	2011-02-10	YES	2017-05-03	LDL < 1000 Copies	YES	2018-05-07	DETECTABLE > 1000 Copies	Yes	Yes	Completed	2017-12-30							Every_month	No		No		Others
LAIKIPIA	Team 6	LAIKIPIA	HURUMA HEALTH CENTRE (LAIKIPIA EAST)	LAIKIPIA EAST SUB COUNTY	15305	Level 2	Above 5 Years	28		Female	3038	CCC		YES	11	YES	Cough Fever Night_sweats Weight_loss		2017-07-12				1.5	54.4	YES	2017-01-19	YES	2017-07-11	DETECTABLE > 1000 Copies	YES	2018-05-19	LDL < 1000 Copies	Yes	Yes	Completed	2018-01-05							Every_month	No		No		Others
GARISSA	Team 5	GARISSA	IFTIN SUBCOUNTY HOSPITAL	GARISSA SUB COUNTY	13346	Level 3	Above 5 Years	23		Female	1336900093	CCC		YES	1	YES	Cough Fever Night_sweats Weight_loss		2015-07-01				999	66	YES	2015-05-06	NO			YES	2016-03-02	LDL < 1000 Copies	Yes	Yes	Completed	2016-01-02							Every_2_Months	No		No		Others
GARISSA	Team 5	GARISSA	IFTIN SUBCOUNTY HOSPITAL	GARISSA SUB COUNTY	13346	Level 3	Above 5 Years	9		Male	1336900007	CCC		YES	1	YES	Cough Fever Night_sweats Weight_loss		2016-03-21				1.49	31	YES	2013-05-29	YES	2016-01-27	LDL < 1000 Copies	NO			Yes	Yes	Completed	2016-09-22							Every_2_Months	No		No		Others
GARISSA	Team 5	GARISSA	IFTIN SUBCOUNTY HOSPITAL	GARISSA SUB COUNTY	13346	Level 3	Above 5 Years	46		Male	133690453	CCC		YES	2	YES	Cough Fever Night_sweats Weight_loss		2016-05-18				1.58	55	YES	2014-03-20	YES	2015-03-04	LDL < 1000 Copies	YES	2018-04-07	LDL < 1000 Copies	Yes	Yes	Completed	2016-11-17							Every_month	No		No		Others
GARISSA	Team 5	GARISSA	IFTIN SUBCOUNTY HOSPITAL	GARISSA SUB COUNTY	13346	Level 3	Above 5 Years	25		Female	133690109	CCC		YES	0	YES	Cough Fever Night_sweats Weight_loss		2016-03-23				999	50.5	YES	2015-05-20	YES	2014-12-22	LDL < 1000 Copies	YES	2018-03-07	LDL < 1000 Copies	Yes	Yes	Completed	2016-09-21							Every_month	No		No		Others
GARISSA	Team 5	GARISSA	IFTIN SUBCOUNTY HOSPITAL	GARISSA SUB COUNTY	13346	Level 3	Above 5 Years	28		Female	1336900095	CCC		YES	1	YES	Cough Fever Night_sweats Weight_loss		2016-05-15				1.55	51.5	YES	2014-04-30	YES	2015-08-12	LDL < 1000 Copies	YES	2018-02-07	LDL < 1000 Copies	Yes	Yes	Completed	2016-12-15							Every_month	No		No		Others
GARISSA	Team 5	GARISSA	IFTIN SUBCOUNTY HOSPITAL	GARISSA SUB COUNTY	13346	Level 3	Above 5 Years	53		Male	1336900092	CCC		YES	1	YES	Cough Fever Night_sweats Weight_loss		2016-06-15				999	50	YES	2015-08-19	NO			NO			Yes	Yes	Completed	2016-11-13							Every_month	No		No		Others
GARISSA	Team 5	GARISSA	IFTIN SUBCOUNTY HOSPITAL	GARISSA SUB COUNTY	13346	Level 3	Above 5 Years	26		Female	1336900058	CCC		YES	2	YES	Cough Fever Night_sweats Weight_loss		2016-03-08				999	76	YES	2012-06-15	NO			YES	2019-02-13	LDL < 1000 Copies	Yes	Yes	Completed	2018-09-09							Every_2_Months	No		No		Others
GARISSA	Team 5	GARISSA	IFTIN SUBCOUNTY HOSPITAL	GARISSA SUB COUNTY	13346	Level 3	Above 5 Years	32		Female	1336900164	CCC		YES	1	YES	Cough Fever Night_sweats Weight_loss		2017-12-15				999	64	YES	2017-07-26	NO			YES	2018-11-07	LDL < 1000 Copies	Yes	Yes	Completed	2018-06-15							Every_month	No		No		Others
GARISSA	Team 5	GARISSA	IFTIN SUBCOUNTY HOSPITAL	GARISSA SUB COUNTY	13346	Level 3	Above 5 Years	28		Female	1336900169	CCC		YES	2	YES	Cough Fever Night_sweats Weight_loss		2017-11-12				999	48	YES	2017-09-20	NO			NO			Yes	Yes	Completed	2018-05-10							Every_month	No		No		Others
GARISSA	Team 5	GARISSA	IFTIN SUBCOUNTY HOSPITAL	GARISSA SUB COUNTY	13346	Level 3	Above 5 Years	30		Female	1336900168	CCC		YES	2	YES	Cough Fever Night_sweats Weight_loss		2018-02-01				1.55	56	YES	2017-09-20	NO			YES	2018-02-14	LDL < 1000 Copies	Yes	Yes	Completed	2018-09-01							Every_2_Months	No		No		Others
GARISSA	Team 5	GARISSA	IFTIN SUBCOUNTY HOSPITAL	GARISSA SUB COUNTY	13346	Level 3	Above 5 Years	25		Female	1336900070	CCC		YES	5	YES	Fever Cough Night_sweats Weight_loss		2018-01-27				1.55	57	YES	2013-09-11	YES	2016-08-07	LDL < 1000 Copies	YES	2019-01-24	LDL < 1000 Copies	Yes	Yes	Completed	2018-09-08							Every_3_Months	No		No		Others
GARISSA	Team 5	GARISSA	IFTIN SUBCOUNTY HOSPITAL	GARISSA SUB COUNTY	13346	Level 3	Above 5 Years	40		Female	1336900073	CCC		YES	1	YES	Cough Fever Night_sweats Weight_loss		2018-01-17				999	35	YES	2015-08-19	YES	2016-05-30	DETECTABLE > 1000 Copies	NO			Yes	Yes	Completed	2018-07-18							Every_2_Months	No		No		Others
GARISSA	Team 5	GARISSA	IFTIN SUBCOUNTY HOSPITAL	GARISSA SUB COUNTY	13346	Level 3	Above 5 Years	42		Male	1336900097	CCC		YES	1	YES	Cough Fever Night_sweats Weight_loss		2017-02-06				999	63	YES	2014-08-12	NO			YES	2018-02-07	LDL < 1000 Copies	Yes	Yes	Completed	2018-07-06							Every_2_Months	No		No		Others
GARISSA	Team 5	GARISSA	IFTIN SUBCOUNTY HOSPITAL	GARISSA SUB COUNTY	13346	Level 3	Above 5 Years	33		Female	1336900101	CCC		YES	0	YES	Cough Fever Night_sweats Weight_loss		2018-05-11				999	59	YES	2014-10-15	NO			YES	2019-02-01	LDL < 1000 Copies	Yes	Yes	Completed	2018-11-09							Above_4_months	No		No		Others
GARISSA	Team 5	GARISSA	IFTIN SUBCOUNTY HOSPITAL	GARISSA SUB COUNTY	13346	Level 3	Above 5 Years	38		Female	1336900014	CCC		NO					2018-02-17				1.67	57	YES	2012-05-07	NO			YES	2019-02-13	LDL < 1000 Copies	Yes	Yes	Completed	2018-07-17							Every_month	No		No		Others
GARISSA	Team 5	GARISSA	IFTIN SUBCOUNTY HOSPITAL	GARISSA SUB COUNTY	13346	Level 3	Above 5 Years	24		Female	1336900150	CCC		YES	2	YES	Cough Fever Night_sweats Weight_loss		2016-11-23				999	50	YES	2016-10-24	NO			YES	2018-02-28	LDL < 1000 Copies	Yes	Yes	Completed	2017-05-25							Every_2_Months	No		No		Others
GARISSA	Team 5	GARISSA	IFTIN SUBCOUNTY HOSPITAL	GARISSA SUB COUNTY	13346	Level 3	Above 5 Years	36		Female	1336900156	CCC		YES	2	YES	Cough Fever Night_sweats Weight_loss		2017-04-18				999	58	YES	2017-01-20	NO			NO			Yes	Yes	Completed	2017-10-17							Every_month	No		No		Others
GARISSA	Team 5	GARISSA	IFTIN SUBCOUNTY HOSPITAL	GARISSA SUB COUNTY	13346	Level 3	Above 5 Years	30		Female	1336900134	CCC		YES	1	YES	Cough Fever Night_sweats Weight_loss		2016-07-13				1.61	61	NO		NO			YES	2018-03-07	LDL < 1000 Copies	Yes	Yes	Completed	2017-02-12							Every_month	No		No		Others
GARISSA	Team 5	GARISSA	IFTIN SUBCOUNTY HOSPITAL	GARISSA SUB COUNTY	13346	Level 3	Above 5 Years	36		Female	1336900137	CCC		YES	0	YES	Cough Fever Night_sweats Weight_loss		2017-04-08				1.51	52	YES	2016-06-02	NO			YES	2018-12-07	LDL < 1000 Copies	Yes	Yes	Completed	2017-09-07							Every_3_Months	No		No		Others
GARISSA	Team 5	GARISSA	IFTIN SUBCOUNTY HOSPITAL	GARISSA SUB COUNTY	13346	Level 3	Above 5 Years	23		Female	1336900146	CCC		YES	2	YES	Cough Fever Night_sweats Weight_loss		2016-12-06				999	69	YES	2016-09-06	NO			YES	2019-02-05	LDL < 1000 Copies	Yes	Yes	Completed	2017-05-06							Every_3_Months	No		No		Others
GARISSA	Team 5	GARISSA	IFTIN SUBCOUNTY HOSPITAL	GARISSA SUB COUNTY	13346	Level 3	Above 5 Years	42		Female	1336900141	CCC		YES	6	YES	Cough Fever Night_sweats Weight_loss		2017-06-05				999	53	YES	2016-07-19	YES	2016-08-18	DETECTABLE > 1000 Copies	YES	2019-02-07	LDL < 1000 Copies	Yes	Yes	Completed	2018-02-07							Every_month	No		No		Others
GARISSA	Team 5	GARISSA	IFTIN SUBCOUNTY HOSPITAL	GARISSA SUB COUNTY	13346	Level 3	Above 5 Years	31		Male	1336900155	CCC		YES	3	YES	Cough Fever Night_sweats Weight_loss		2017-04-18				999	55	YES	2017-01-20	NO			NO			Yes	Yes	Completed	2017-10-17							Every_2_Months	No		No		Others
GARISSA	Team 5	GARISSA	IFTIN SUBCOUNTY HOSPITAL	GARISSA SUB COUNTY	13346	Level 3	Above 5 Years	33		Male	1336900144	CCC		NO					2016-08-09				999	58	YES	2016-08-09	NO			YES	2016-08-18	DETECTABLE > 1000 Copies	Yes	Yes	Completed	2017-03-08							Every_month	No		No		Others
GARISSA	Team 5	GARISSA	IFTIN SUBCOUNTY HOSPITAL	GARISSA SUB COUNTY	13346	Level 3	Above 5 Years	40		Male	1336900145	CCC		YES	1	YES	Cough Fever Night_sweats Weight_loss		2017-04-20				999	79	YES	2016-09-05	NO			YES	2018-02-14	LDL < 1000 Copies	Yes	Yes	Completed	2017-12-20							Every_2_Months	No		No		Others
GARISSA	Team 5	GARISSA	IFTIN SUBCOUNTY HOSPITAL	GARISSA SUB COUNTY	13346	Level 3	Above 5 Years	39		Female	1336900143	CCC		YES	2	YES	Fever Cough Night_sweats Weight_loss		2016-08-05				999	56	YES	2016-08-05	NO			NO			Yes	Yes	Completed	2017-08-03							Every_2_Months	No		No		Others
GARISSA	Team 5	GARISSA	IFTIN SUBCOUNTY HOSPITAL	GARISSA SUB COUNTY	13346	Level 3	Above 5 Years	37		Female	1336900138	CCC		YES	4	YES	Cough Fever Night_sweats Weight_loss		2017-06-15				1.62	65.4	YES	2016-05-30	NO			YES	2019-02-21	LDL < 1000 Copies	Yes	Yes	Completed	2017-12-15							Every_2_Months	No		No		Others
GARISSA	Team 5	GARISSA	IFTIN SUBCOUNTY HOSPITAL	GARISSA SUB COUNTY	13346	Level 3	Above 5 Years	27		Female	1336900050	CCC		YES	2	YES	Fever Cough Night_sweats Weight_loss		2016-09-30				1.53	62	YES	2008-03-01	YES	2016-05-03	LDL < 1000 Copies	NO			Yes	Yes	Completed	2017-05-01							Every_month	No		No		Others
GARISSA	Team 5	GARISSA	IFTIN SUBCOUNTY HOSPITAL	GARISSA SUB COUNTY	13346	Level 3	Above 5 Years	26		Female	1336900152	CCC		YES	0	YES	Cough Fever Night_sweats Weight_loss		2016-08-16				1.51	73.7	YES	2014-11-08	NO			YES	2019-02-14	LDL < 1000 Copies	Yes	Yes	Completed	2017-03-12							Every_month	No		No		Others
GARISSA	Team 5	GARISSA	IFTIN SUBCOUNTY HOSPITAL	GARISSA SUB COUNTY	13346	Level 3	Above 5 Years	30		Female	1336900152	CCC		YES	2	YES	Fever Cough Night_sweats Weight_loss		2017-02-01				999	48	YES	2017-01-04	NO			NO			Yes	Yes	Completed	2017-08-02							Every_month	No		No		Others
GARISSA	Team 5	GARISSA	IFTIN SUBCOUNTY HOSPITAL	GARISSA SUB COUNTY	13346	Level 3	Above 5 Years	25		Female	1336900148	CCC		YES	1	YES	Fever Cough Night_sweats Weight_loss		2016-10-10				999	51	YES	2016-10-10	NO			NO			Yes	Yes	Completed	2017-06-09							Every_month	No		No		Others
GARISSA	Team 5	GARISSA	IFTIN SUBCOUNTY HOSPITAL	GARISSA SUB COUNTY	13346	Level 3	Above 5 Years	40		Female	1336900010	CCC		YES	1	YES	Fever Cough Night_sweats Weight_loss		2017-04-20				1.58	59	YES	2014-02-03	NO			YES	2019-02-20	LDL < 1000 Copies	Yes	Yes	Completed	2017-12-03							Every_3_Months	No		No		Others
GARISSA	Team 5	GARISSA	IFTIN SUBCOUNTY HOSPITAL	GARISSA SUB COUNTY	13346	Level 3	Above 5 Years	40		Male	1336900114	CCC		YES	1	YES	Fever Cough Night_sweats Weight_loss		2017-03-18				999	79	YES	2015-06-17	YES	2015-12-27	LDL < 1000 Copies	NO			Yes	Yes	Completed	2017-04-08							Every_3_Months	No		No		Others
GARISSA	Team 5	GARISSA	IFTIN SUBCOUNTY HOSPITAL	GARISSA SUB COUNTY	13346	Level 3	Above 5 Years	44		Female	1336900103	CCC		YES	1	YES	Cough Fever Night_sweats Weight_loss		2017-03-18				999	79	YES	2015-05-13	NO			YES	2019-02-04	LDL < 1000 Copies	Yes	Yes	Completed	2017-09-07							Every_2_Months	No		No		Others
GARISSA	Team 5	GARISSA	IFTIN SUBCOUNTY HOSPITAL	GARISSA SUB COUNTY	13346	Level 3	Above 5 Years	30		Male	1336900120	CCC		YES	1	YES	Cough Fever Night_sweats Weight_loss		2016-09-02				999	51.8	YES	2015-10-17	NO			YES	2018-02-14	LDL < 1000 Copies	Yes	Yes	Completed	2017-04-01							Every_3_Months	No		No		Others
GARISSA	Team 5	GARISSA	IFTIN SUBCOUNTY HOSPITAL	GARISSA SUB COUNTY	13346	Level 3	Above 5 Years	25		Female	1336900100	CCC		YES	0	YES	Cough Fever Night_sweats Weight_loss		2016-11-18				999	60	YES	2015-10-15	YES	2015-08-12	LDL < 1000 Copies	NO			Yes	Yes	Completed	2017-06-09							Every_3_Months	No		No		Others
GARISSA	Team 5	GARISSA	IFTIN SUBCOUNTY HOSPITAL	GARISSA SUB COUNTY	13346	Level 3	Above 5 Years	48		Female	1336900020	CCC		YES	0	YES	Fever Cough Night_sweats Weight_loss		2017-04-15				999	63	YES	2012-11-12	YES	2016-05-30	DETECTABLE > 1000 Copies	YES	2018-11-07	LDL < 1000 Copies	Yes	Yes	Completed	2017-10-15							Every_3_Months	No		No		Others
GARISSA	Team 5	GARISSA	IFTIN SUBCOUNTY HOSPITAL	GARISSA SUB COUNTY	13346	Level 3	Above 5 Years	44		Male	1336900079	CCC		YES	2	YES	Cough Fever Night_sweats Weight_loss		2016-12-19				999	50	YES	2013-06-14	NO			YES	2019-01-24	LDL < 1000 Copies	Yes	Yes	Completed	2017-06-15							Every_month	No		No		Others
GARISSA	Team 5	GARISSA	IFTIN SUBCOUNTY HOSPITAL	GARISSA SUB COUNTY	13346	Level 3	Above 5 Years	23		Female	1336900162	CCC		YES	1	YES	Fever Cough Night_sweats Weight_loss		2017-06-29				999	999	YES	2017-06-29	NO			NO			Yes	Yes	Completed	2017-11-25							Every_month	No		No		Others
KIAMBU	Team 5	KIAMBU	IGEGANIA SUB DISTRICT HOSPITAL	THIKA TOWN SUB COUNTY	11094	Level 4	Above 5 Years	16		Female	1033800143	CCC		YES	5	YES	Cough Fever Night_sweats Weight_loss		2016-11-09				1.13	19	YES	2013-06-15	NO			YES	2019-01-12	DETECTABLE > 1000 Copies	Yes	Yes	Completed	2017-05-08							Every_2_Months	No		No		24_months
KIAMBU	Team 5	KIAMBU	IGEGANIA SUB DISTRICT HOSPITAL	THIKA TOWN SUB COUNTY	11094	Level 4	Above 5 Years	31		Female	1033801177	MCH/PMTCT		YES	2	YES	Cough Fever Night_sweats Weight_loss		2018-05-16				1.6	65	YES	2017-10-31	YES	2018-04-15	LDL < 1000 Copies	NO			Yes	Yes	Completed	2018-11-14							Every_month	No		No		Others
KIAMBU	Team 5	KIAMBU	IGEGANIA SUB DISTRICT HOSPITAL	THIKA TOWN SUB COUNTY	11094	Level 4	Above 5 Years	55		Male	1033800985	CCC		YES	3	YES	Cough Fever Night_sweats Weight_loss		2017-05-30				1.75	59	YES	2015-06-12	YES	2016-03-18	DETECTABLE > 1000 Copies	YES	2018-08-02	LDL < 1000 Copies	Yes	Yes	Completed	2018-01-29							Every_month	No		No		Others
KIAMBU	Team 5	KIAMBU	IGEGANIA SUB DISTRICT HOSPITAL	THIKA TOWN SUB COUNTY	11094	Level 4	Above 5 Years	39		Female	1033801187	MCH/PMTCT		YES	4	YES	Fever Cough Night_sweats Weight_loss		2018-05-16				1.63	62	YES	2017-11-08	NO			YES	2019-01-11	LDL < 1000 Copies	Yes	Yes	Completed	2018-10-18							Every_month	No		No		Others
KIAMBU	Team 5	KIAMBU	IGEGANIA SUB DISTRICT HOSPITAL	THIKA TOWN SUB COUNTY	11094	Level 4	Above 5 Years	38		Female	1033800740	MCH/PMTCT		YES	3	YES	Cough Fever Night_sweats Weight_loss		2018-01-18				1.57	73	YES	2017-10-19	NO			YES	2018-03-07	LDL < 1000 Copies	Yes	Yes	Completed	2018-07-05							Above_4_months	No		No		Others
KIAMBU	Team 5	KIAMBU	IGEGANIA SUB DISTRICT HOSPITAL	THIKA TOWN SUB COUNTY	11094	Level 4	Above 5 Years	27		Female	1033800969	MCH/PMTCT		YES	2	YES	Cough Fever Night_sweats Weight_loss		2016-11-25				1.59	68	YES	2015-03-20	NO			YES	2018-07-31	LDL < 1000 Copies	Yes	Yes	Completed	2017-05-20							Every_month	No		No		24_months
KIAMBU	Team 5	KIAMBU	IGEGANIA SUB DISTRICT HOSPITAL	THIKA TOWN SUB COUNTY	11094	Level 4	Above 5 Years	32		Female	1033800966	MCH/PMTCT		YES	8	YES	Cough Fever Night_sweats Weight_loss		2017-05-03				1.56	48	YES	2015-04-23	YES	2016-03-03	DETECTABLE > 1000 Copies	YES	2018-01-17	LDL < 1000 Copies	Yes	Yes	Completed	2017-11-18							Every_month	No		No		24_months
KIAMBU	Team 5	KIAMBU	IGEGANIA SUB DISTRICT HOSPITAL	THIKA TOWN SUB COUNTY	11094	Level 4	Above 5 Years	35		Male	1033801126	CCC		YES	3	YES	Cough Fever Night_sweats Weight_loss		2018-03-01				1.69	58	YES	2016-11-29	YES	2017-07-27	LDL < 1000 Copies	YES	2018-06-26	DETECTABLE > 1000 Copies	Yes	Yes	Completed	2018-08-31							Every_3_Months	No		No		Others
KIAMBU	Team 5	KIAMBU	IGEGANIA SUB DISTRICT HOSPITAL	THIKA TOWN SUB COUNTY	11094	Level 4	Above 5 Years	39		Male	2060700662	CCC		YES	4	YES	Cough Fever Night_sweats Weight_loss		2016-03-21				1.68	95	YES	2011-06-15	YES	2015-10-09	LDL < 1000 Copies	YES	2018-05-28	LDL < 1000 Copies	Yes	Yes	Completed	2016-09-18							Every_3_Months	No		No		Others
KIAMBU	Team 5	KIAMBU	IGEGANIA SUB DISTRICT HOSPITAL	THIKA TOWN SUB COUNTY	11094	Level 4	Above 5 Years	58		Female	2060070239	CCC		YES	3	YES	Cough Fever Night_sweats Weight_loss		2016-12-14				1.61	75	YES	2008-04-29	YES	2016-08-12	LDL < 1000 Copies	YES	2018-02-12	LDL < 1000 Copies	Yes	Yes	Completed	2017-06-14							Every_3_Months	No		No		24_months
KIAMBU	Team 5	KIAMBU	IGEGANIA SUB DISTRICT HOSPITAL	THIKA TOWN SUB COUNTY	11094	Level 4	Above 5 Years	46		Male	1033801079	CCC		YES	4	YES	Cough Fever Night_sweats Weight_loss		2016-09-26				1.69	60	YES	2016-07-14	NO			YES	2018-05-10	LDL < 1000 Copies	Yes	Yes	Completed	2017-03-23							Every_month	No		No		24_months
KIAMBU	Team 5	KIAMBU	IGEGANIA SUB DISTRICT HOSPITAL	THIKA TOWN SUB COUNTY	11094	Level 4	Above 5 Years	51		Female	1033801029	CCC		YES	1	YES	Cough Fever Night_sweats Weight_loss		2015-12-03				1.56	70	YES	2015-12-03	NO			YES	2017-01-19	LDL < 1000 Copies	Yes	Yes	Completed	2016-06-03							Every_3_Months	No		No		24_months
KIAMBU	Team 5	KIAMBU	IGEGANIA SUB DISTRICT HOSPITAL	THIKA TOWN SUB COUNTY	11094	Level 4	Above 5 Years	50		Female	206070628	CCC		YES	5	YES	Cough Fever Night_sweats Weight_loss		2016-08-03				1.56	58	YES	2014-02-07	YES	2016-02-03	LDL < 1000 Copies	YES	2018-09-12	LDL < 1000 Copies	Yes	Yes	Completed	2017-01-18							Every_3_Months	No		No		18_months
KIAMBU	Team 5	KIAMBU	IGEGANIA SUB DISTRICT HOSPITAL	THIKA TOWN SUB COUNTY	11094	Level 4	Above 5 Years	54		Female	1033801064	CCC		YES	5	YES	Cough Fever Night_sweats Weight_loss		2016-05-26				1.56	58	YES	2016-05-26	NO			YES	2018-04-30	LDL < 1000 Copies	Yes	Yes	Completed	2016-11-30							Every_month	No		No		24_months
KIAMBU	Team 5	KIAMBU	IGEGANIA SUB DISTRICT HOSPITAL	THIKA TOWN SUB COUNTY	11094	Level 4	Above 5 Years	28		Male	1033801016	CCC		YES	7	YES	Cough Fever Night_sweats Weight_loss		2016-04-01				1.66	56	YES	2015-09-15	NO			YES	2017-03-09	DETECTABLE > 1000 Copies	Yes	Yes	Completed	2016-10-02							Every_3_Months	No		No		24_months
KIAMBU	Team 5	KIAMBU	IGEGANIA SUB DISTRICT HOSPITAL	THIKA TOWN SUB COUNTY	11094	Level 4	Above 5 Years	41		Female	1033801060	CCC		YES	8	YES	Cough Fever Night_sweats Weight_loss		2016-09-08				1.55	62	YES	2016-05-26	NO			YES	2018-08-03	LDL < 1000 Copies	Yes	Yes	Completed	2017-02-05							Every_2_Months	No		No		24_months
KIAMBU	Team 5	KIAMBU	IGEGANIA SUB DISTRICT HOSPITAL	THIKA TOWN SUB COUNTY	11094	Level 4	Above 5 Years	46		Female	1033800372	CCC		YES	3	YES	Cough Fever Night_sweats Weight_loss		2016-10-17				1.79	68	YES	2010-02-11	NO			YES	2018-09-12	LDL < 1000 Copies	Yes	Yes	Completed	2017-04-13							Above_4_months	No		No		18_months
KIAMBU	Team 5	KIAMBU	IGEGANIA SUB DISTRICT HOSPITAL	THIKA TOWN SUB COUNTY	11094	Level 4	Above 5 Years	23		Female	1033801095	CCC		YES	3	YES	Cough Fever Night_sweats Weight_loss		2016-10-12				1.53	72	YES	2016-08-31	NO			YES	2017-08-16	LDL < 1000 Copies	Yes	Yes	Completed	2017-05-21							Every_month	No		No		18_months
KIAMBU	Team 5	KIAMBU	IGEGANIA SUB DISTRICT HOSPITAL	THIKA TOWN SUB COUNTY	11094	Level 4	Above 5 Years	30		Female	1033800888	CCC		YES	3	YES	Cough Fever Night_sweats Weight_loss		2015-11-18				1.66	70	YES	2013-09-26	NO			YES	2016-11-08	LDL < 1000 Copies	Yes	Yes	Completed	2016-05-04							Every_3_Months	No		No		24_months
KIAMBU	Team 5	KIAMBU	IGEGANIA SUB DISTRICT HOSPITAL	THIKA TOWN SUB COUNTY	11094	Level 4	Above 5 Years	38		Male	1033800866	CCC		YES	2	YES	Cough Fever Night_sweats Weight_loss		2016-07-28				1.76	65	YES	2009-08-15	YES	2015-02-12	LDL < 1000 Copies	YES	2018-03-23	LDL < 1000 Copies	Yes	Yes	Completed	2017-01-23							Every_3_Months	No		No		24_months
KIAMBU	Team 5	KIAMBU	IGEGANIA SUB DISTRICT HOSPITAL	THIKA TOWN SUB COUNTY	11094	Level 4	Above 5 Years	52		Male	1033800768	CCC		YES	3	YES	Cough Fever Night_sweats Weight_loss		2016-07-25				1.62	81	YES	2012-07-16	YES	2015-10-23	LDL < 1000 Copies	YES	2018-12-11	LDL < 1000 Copies	Yes	Yes	Completed	2017-01-15							Above_4_months	No		No		18_months
KIAMBU	Team 5	KIAMBU	IGEGANIA SUB DISTRICT HOSPITAL	THIKA TOWN SUB COUNTY	11094	Level 4	Above 5 Years	60		Female	1033800809	CCC		YES	4	YES	Cough Fever Night_sweats Weight_loss		2016-10-06				1.57	60	YES	2012-12-24	YES	2015-06-12	LDL < 1000 Copies	YES	2017-07-17	LDL < 1000 Copies	Yes	Yes	Completed	2017-04-19							Above_4_months	No		No		18_months
KIAMBU	Team 5	KIAMBU	IGEGANIA SUB DISTRICT HOSPITAL	THIKA TOWN SUB COUNTY	11094	Level 4	Above 5 Years	35		Male	2060070363	CCC		YES	3	YES	Cough Fever Night_sweats Weight_loss		2016-09-16				1.68	55	YES	2009-08-24	YES	2015-09-14	LDL < 1000 Copies	YES	2017-01-13	LDL < 1000 Copies	Yes	Yes	Completed	2017-03-13							Above_4_months	No		No		24_months
KIAMBU	Team 5	KIAMBU	IGEGANIA SUB DISTRICT HOSPITAL	THIKA TOWN SUB COUNTY	11094	Level 4	Above 5 Years	55		Female	1033801114	CCC		YES	6	YES	Cough Fever Night_sweats Weight_loss		2018-05-16				1.62	49	YES	2016-11-16	YES	2018-02-20	LDL < 1000 Copies	NO			Yes	Yes	Completed	2018-10-31							Above_4_months	No		No		Others
KIAMBU	Team 5	KIAMBU	IGEGANIA SUB DISTRICT HOSPITAL	THIKA TOWN SUB COUNTY	11094	Level 4	Above 5 Years	50		Female	103380931	CCC		YES	6	YES	Cough Fever Night_sweats Weight_loss		2016-07-11				1.6	62	YES	2014-09-17	YES	2015-07-29	LDL < 1000 Copies	YES	2018-03-27	LDL < 1000 Copies	not_documented	Yes	Completed	2017-01-09							Every_3_Months	No		No		18_months
KIAMBU	Team 5	KIAMBU	IGEGANIA SUB DISTRICT HOSPITAL	THIKA TOWN SUB COUNTY	11094	Level 4	Above 5 Years	47		Female	1033801148	CCC		YES	5	YES	Cough Fever Night_sweats Weight_loss		2018-05-11				1.6	69	YES	2017-05-15	YES	2017-11-09	LDL < 1000 Copies	YES	2018-11-09	LDL < 1000 Copies	Yes	Yes	Completed	2019-01-08							Every_3_Months	No		No		Others
KIAMBU	Team 5	KIAMBU	IGEGANIA SUB DISTRICT HOSPITAL	THIKA TOWN SUB COUNTY	11094	Level 4	Above 5 Years	42		Male	1033801138	CCC		YES	7	YES	Cough Fever Night_sweats Weight_loss		2017-03-15				1.83	63	YES	2017-03-01	NO			YES	2019-01-15	DETECTABLE > 1000 Copies	Yes	Yes	Completed	2017-08-30							Every_month	No		No		18_months
KIAMBU	Team 5	KIAMBU	IGEGANIA SUB DISTRICT HOSPITAL	THIKA TOWN SUB COUNTY	11094	Level 4	Above 5 Years	40		Female	1033801136	CCC		YES	7	YES	Cough Fever Night_sweats Weight_loss		2018-05-16				1.52	62	YES	2017-02-02	YES	2018-03-21	LDL < 1000 Copies	NO			not_documented	Yes	Completed	2018-10-31							Above_4_months	No		No		Others
KIAMBU	Team 5	KIAMBU	IGEGANIA SUB DISTRICT HOSPITAL	THIKA TOWN SUB COUNTY	11094	Level 4	Above 5 Years	60		Female	1033800379	CCC		YES	4	YES	Cough Fever Night_sweats Weight_loss		2015-12-08				1.57	49	YES	2010-11-15	NO			YES	2018-11-27	LDL < 1000 Copies	No	Yes	Completed	2016-06-08							Every_2_Months	No		No		24_months
KIAMBU	Team 5	KIAMBU	IGEGANIA SUB DISTRICT HOSPITAL	THIKA TOWN SUB COUNTY	11094	Level 4	Above 5 Years	43		Female	1033800724	CCC		YES	3	YES	Cough Fever Night_sweats Weight_loss		2016-04-13				1.68	58	YES	2012-09-24	YES	2015-09-04	LDL < 1000 Copies	YES	2016-10-12	LDL < 1000 Copies	not_documented	Yes	Completed	2016-10-10							Every_3_Months	No		No		24_months
KIAMBU	Team 5	KIAMBU	IGEGANIA SUB DISTRICT HOSPITAL	THIKA TOWN SUB COUNTY	11094	Level 4	Above 5 Years	44		Female	1033801044	CCC		YES	4	YES	Cough Fever Night_sweats Weight_loss		2017-07-21				1.69	53	YES	2016-03-21	YES	2017-02-09	LDL < 1000 Copies	YES	2018-01-15	LDL < 1000 Copies	No	Yes	Completed	2018-01-28							Every_3_Months	No		No		Others
KIAMBU	Team 5	KIAMBU	IGEGANIA SUB DISTRICT HOSPITAL	THIKA TOWN SUB COUNTY	11094	Level 4	Above 5 Years	21		Male	2060070283	CCC		YES	5	YES	Cough Fever Night_sweats Weight_loss		2017-08-15				1.6	50	YES	2011-09-09	NO			YES	2018-08-22	LDL < 1000 Copies	not_documented	Yes	Completed	2018-01-28							Every_month	No		No		Others
KIAMBU	Team 5	KIAMBU	IGEGANIA SUB DISTRICT HOSPITAL	THIKA TOWN SUB COUNTY	11094	Level 4	Above 5 Years	39		Male	1033800836	CCC		YES	4	YES	Cough Fever Night_sweats Weight_loss		2015-12-23				1.67	55	YES	2013-02-25	YES	2015-04-24	LDL < 1000 Copies	YES	2018-09-12	LDL < 1000 Copies	No	Yes	Completed	2016-05-19							Every_month	No		No		24_months
KIAMBU	Team 5	KIAMBU	IGEGANIA SUB DISTRICT HOSPITAL	THIKA TOWN SUB COUNTY	11094	Level 4	Above 5 Years	40		Female	1033800884	CCC		YES	4	YES	Cough Fever Night_sweats Weight_loss		2015-11-22				1.65	81	YES	2013-06-09	YES	2015-04-24	LDL < 1000 Copies	YES	2018-09-15	LDL < 1000 Copies	not_documented	Yes	Completed	2016-05-27							Above_4_months	No		No		24_months
KIAMBU	Team 5	KIAMBU	IGEGANIA SUB DISTRICT HOSPITAL	THIKA TOWN SUB COUNTY	11094	Level 4	Above 5 Years	28		Female	1033801085	CCC		YES	4	YES	Cough Fever Night_sweats Weight_loss		2017-07-05				1.57	84	YES	2016-07-27	YES	2017-02-16	LDL < 1000 Copies	NO			not_documented	Yes	Completed	2018-01-03							Above_4_months	No		No		Others
KIAMBU	Team 5	KIAMBU	IGEGANIA SUB DISTRICT HOSPITAL	THIKA TOWN SUB COUNTY	11094	Level 4	Above 5 Years	43		Female	43	CCC		YES	3	YES	Cough Fever Night_sweats Weight_loss		2016-07-31				1.56	46	YES	2015-07-23	NO			YES	2017-06-15	LDL < 1000 Copies	not_documented	Yes	Completed	2017-03-04							Above_4_months	No		No		Others
KIAMBU	Team 5	KIAMBU	IGEGANIA SUB DISTRICT HOSPITAL	THIKA TOWN SUB COUNTY	11094	Level 4	Above 5 Years	50		Female	131603062	CCC		YES	4	YES	Cough Fever Night_sweats Weight_loss		2016-03-16				1.61	67	YES	2005-01-26	NO			YES	2018-05-20	LDL < 1000 Copies	No	Yes	Completed	2016-08-31							Every_3_Months	No		No		24_months
KIAMBU	Team 5	KIAMBU	IGEGANIA SUB DISTRICT HOSPITAL	THIKA TOWN SUB COUNTY	11094	Level 4	Above 5 Years	15		Male	2062504712	CCC		YES	2	YES	Cough Fever Night_sweats Weight_loss		2015-12-02				1.5	32	YES	2007-07-04	NO			YES	2018-08-24	LDL < 1000 Copies	No	Yes	Completed	2016-06-12							Every_3_Months	No		No		24_months
SIAYA	Team 8	SIAYA	INUKA HOSPITAL AND MATERNITY	ALEGO USONGA SUB COUNTY	14080	Level 4	Above 5 Years	30		Male	530	CCC		YES	0	YES	Cough Fever Night_sweats Weight_loss		2018-05-14				1.66	60	YES	2018-05-14	NO			NO			not_documented	Yes	Completed	2018-11-14							Every_month	No		not_documented		Others
SIAYA	Team 8	SIAYA	INUKA HOSPITAL AND MATERNITY	ALEGO USONGA SUB COUNTY	14080	Level 4	Above 5 Years	34		Female	478	CCC		YES	6	YES	Cough Fever Night_sweats Weight_loss		2017-09-27				1.48	46	YES	2017-07-18	NO			YES	2018-01-11	LDL < 1000 Copies	Yes	Yes	Completed	2018-03-27							Every_month	No		not_documented		Others
SIAYA	Team 8	SIAYA	INUKA HOSPITAL AND MATERNITY	ALEGO USONGA SUB COUNTY	14080	Level 4	Above 5 Years	30		Female	454	CCC		YES	9	YES	Cough Fever Night_sweats Weight_loss		2017-08-01				1.57	48	YES	2017-05-03	NO			YES	2018-05-14	LDL < 1000 Copies	not_documented	Yes	Completed	2018-01-28							Every_month	No		No		12_months
SIAYA	Team 8	SIAYA	INUKA HOSPITAL AND MATERNITY	ALEGO USONGA SUB COUNTY	14080	Level 4	Above 5 Years	28		Female	494	CCC		YES	2	YES	Cough Fever Night_sweats Weight_loss		2017-11-27				1.66	51	YES	2017-11-27	NO			YES	2018-06-27	LDL < 1000 Copies	not_documented	Yes	Completed	2018-05-27							Every_month	No		No		6_months
SIAYA	Team 8	SIAYA	INUKA HOSPITAL AND MATERNITY	ALEGO USONGA SUB COUNTY	14080	Level 4	Above 5 Years	36		Female	486	CCC		YES	2	YES	Cough Fever Night_sweats Weight_loss		2017-08-17				1.58	45	YES	2011-05-20	NO			YES	2018-01-15	LDL < 1000 Copies	Yes	Yes	Completed	2018-02-07							Every_month	No		No		12_months
SIAYA	Team 8	SIAYA	INUKA HOSPITAL AND MATERNITY	ALEGO USONGA SUB COUNTY	14080	Level 4	Above 5 Years	40		Female	498	CCC		YES	1	YES	Cough Fever Night_sweats Weight_loss		2017-12-08				1.63	76	YES	2017-12-08	NO			YES	2018-06-25	LDL < 1000 Copies	not_documented	Yes	Completed	2018-06-08							Every_month	No		No		6_months
SIAYA	Team 8	SIAYA	INUKA HOSPITAL AND MATERNITY	ALEGO USONGA SUB COUNTY	14080	Level 4	Above 5 Years	36		Female	509	CCC		NO					2018-01-25				1.64	69	YES	2018-01-25	NO			YES	2018-07-16	LDL < 1000 Copies	not_documented	Yes	Completed	2018-06-26							Every_month	No		No		6_months
SIAYA	Team 8	SIAYA	INUKA HOSPITAL AND MATERNITY	ALEGO USONGA SUB COUNTY	14080	Level 4	Above 5 Years	40		Male	519	CCC		NO					2018-03-07				1.68	63	YES	2018-03-07	NO			YES	2018-09-17	LDL < 1000 Copies	not_documented	Yes	Completed	2018-09-07							Every_month	No		No		6_months
SIAYA	Team 8	SIAYA	INUKA HOSPITAL AND MATERNITY	ALEGO USONGA SUB COUNTY	14080	Level 4	Above 5 Years	30		Male	525	CCC		NO					2018-04-16				1.78	64	YES	2018-04-16	NO			YES	2018-10-24	LDL < 1000 Copies	No	Yes	Completed	2018-10-16							Every_month	No		No		Others
SIAYA	Team 8	SIAYA	INUKA HOSPITAL AND MATERNITY	ALEGO USONGA SUB COUNTY	14080	Level 4	Above 5 Years	50		Female	160	CCC		YES	5	YES	Cough Fever Night_sweats Weight_loss		2016-01-21				1.7	71	YES	2006-07-07	NO			YES	2016-06-24	LDL < 1000 Copies	not_documented	Yes	Completed	2016-06-21							Every_month	No		No		6_months
SIAYA	Team 8	SIAYA	INUKA HOSPITAL AND MATERNITY	ALEGO USONGA SUB COUNTY	14080	Level 4	Above 5 Years	23		Female	252	CCC		YES	3	YES	Cough Fever Night_sweats Weight_loss		2016-02-24				1.65	56	YES	2013-10-07	NO			YES	2016-09-05	LDL < 1000 Copies	not_documented	Yes	Completed	2016-08-24							Every_2_Months	No		No		12_months
SIAYA	Team 8	SIAYA	INUKA HOSPITAL AND MATERNITY	ALEGO USONGA SUB COUNTY	14080	Level 4	Above 5 Years	8		Male	66	CCC		YES	6	YES	Cough Fever Weight_loss		2016-08-25				1.35	26	YES	2011-05-20	YES	2016-05-19	DETECTABLE > 1000 Copies	YES	2017-04-13	DETECTABLE > 1000 Copies	Yes	Yes	Completed	2017-02-24							Every_month	No		No		12_months
SIAYA	Team 8	SIAYA	INUKA HOSPITAL AND MATERNITY	ALEGO USONGA SUB COUNTY	14080	Level 4	Above 5 Years	58		Female	47	CCC		YES	11	YES	Cough Fever Night_sweats Weight_loss		2016-01-04				1.62	59	YES	2011-08-19	YES	2015-06-18	DETECTABLE > 1000 Copies	YES	2016-05-19	DETECTABLE > 1000 Copies	not_documented	Yes	Completed	2016-07-04							Every_2_Months	No		No		6_months
SIAYA	Team 8	SIAYA	INUKA HOSPITAL AND MATERNITY	ALEGO USONGA SUB COUNTY	14080	Level 4	Above 5 Years	28		Female	15-321	CCC		YES	7	YES	Cough Fever Night_sweats Weight_loss		2016-04-07				1.65	64	YES	2015-04-04	NO			YES	2016-11-06	LDL < 1000 Copies	Yes	Yes	Completed	2016-10-06							Every_month	No		No		6_months
SIAYA	Team 8	SIAYA	INUKA HOSPITAL AND MATERNITY	ALEGO USONGA SUB COUNTY	14080	Level 4	Above 5 Years	11		Female	440	CCC		YES	9	YES	Fever Night_sweats Weight_loss Cough		2017-02-27				1.53	35	YES	2017-01-16	NO			YES	2017-06-29	LDL < 1000 Copies	not_documented	Yes	Completed	2017-08-26							Every_month	No		No		12_months
SIAYA	Team 8	SIAYA	INUKA HOSPITAL AND MATERNITY	ALEGO USONGA SUB COUNTY	14080	Level 4	Below 5 Years		36	Male	254	CCC		YES	9	YES	Cough Fever Weight_loss		2016-10-13	1.08	7	999			YES	2013-10-03	NO			YES	2016-10-23	DETECTABLE > 1000 Copies	Yes	Yes	Completed	2017-04-13							Every_month	No		No		12_months
SIAYA	Team 8	SIAYA	INUKA HOSPITAL AND MATERNITY	ALEGO USONGA SUB COUNTY	14080	Level 4	Above 5 Years	71		Male	422	CCC		YES	6	YES	Fever Cough Night_sweats Weight_loss		2017-05-30				1.62	47	YES	2016-09-05	YES	2017-03-28	LDL < 1000 Copies	YES	2017-11-10	LDL < 1000 Copies	not_documented	Yes	Completed	2017-11-30							Every_3_Months	No		No		12_months
SIAYA	Team 8	SIAYA	INUKA HOSPITAL AND MATERNITY	ALEGO USONGA SUB COUNTY	14080	Level 4	Above 5 Years	27		Female	17-436	CCC		YES	12	YES	Cough Fever Night_sweats Weight_loss		2017-02-20				1.64	68	YES	2017-02-09	NO			YES	2017-09-12	LDL < 1000 Copies	not_documented	Yes	Completed	2017-08-19							Every_month	No		No		12_months
SIAYA	Team 8	SIAYA	INUKA HOSPITAL AND MATERNITY	ALEGO USONGA SUB COUNTY	14080	Level 4	Above 5 Years	14		Male	376	CCC		YES	10	YES	Fever Cough Night_sweats Weight_loss		2016-02-16				1.7	36	YES	2012-02-05	NO			YES	2017-01-08	DETECTABLE > 1000 Copies	not_documented	Yes	Completed	2017-08-04							Every_month	No		No		12_months
SIAYA	Team 8	SIAYA	INUKA HOSPITAL AND MATERNITY	ALEGO USONGA SUB COUNTY	14080	Level 4	Above 5 Years	32		Male	16-396	CCC		YES	4	YES	Cough Fever Night_sweats Weight_loss		2016-09-20				1.75	62	YES	2016-06-28	NO			YES	2017-01-17	LDL < 1000 Copies	Yes	Yes	Completed	2017-03-15							Every_month	No		No		6_months
SIAYA	Team 8	SIAYA	INUKA HOSPITAL AND MATERNITY	ALEGO USONGA SUB COUNTY	14080	Level 4	Above 5 Years	35		Female	12-195	CCC		YES	4	YES	Cough Fever Night_sweats Weight_loss		2016-11-14				1.65	56	YES	2013-01-30	YES	2016-07-13	DETECTABLE > 1000 Copies	YES	2016-11-23	LDL < 1000 Copies	not_documented	Yes	Completed	2017-05-14							Every_2_Months	No		No		12_months
SIAYA	Team 8	SIAYA	INUKA HOSPITAL AND MATERNITY	ALEGO USONGA SUB COUNTY	14080	Level 4	Above 5 Years	26		Female	15-350	CCC		YES	0	YES	Cough Fever Night_sweats Weight_loss		2016-08-30				1.54	52	YES	2015-10-13	NO			NO			Yes	Yes	Completed	2017-02-28							less_month	No		not_documented		6_months
SIAYA	Team 8	SIAYA	INUKA HOSPITAL AND MATERNITY	ALEGO USONGA SUB COUNTY	14080	Level 4	Above 5 Years	23		Male	15-332	CCC		YES	0	YES	Cough Fever Night_sweats Weight_loss		2016-07-26				1.67	54	YES	2016-07-08	NO			NO			Yes	Yes	Completed	2017-01-26							less_month	No		not_documented		6_months
SIAYA	Team 8	SIAYA	INUKA HOSPITAL AND MATERNITY	ALEGO USONGA SUB COUNTY	14080	Level 4	Above 5 Years	29		Female	13618400	CCC		YES	7	YES	Cough Fever Night_sweats Weight_loss		2016-02-23				1.61	49	YES	2015-02-04	NO			NO			not_documented	Yes	Completed	2016-08-22							Every_month	No		No		6_months
SIAYA	Team 8	SIAYA	INUKA HOSPITAL AND MATERNITY	ALEGO USONGA SUB COUNTY	14080	Level 4	Above 5 Years	55		Female	1361800101	CCC		YES	4	YES	Cough Fever Night_sweats Weight_loss		2016-02-18				1.72	72	YES	2012-06-07	YES	2015-07-15	LDL < 1000 Copies	YES	2016-05-12	LDL < 1000 Copies	not_documented	Yes	Completed	2016-08-17							Every_2_Months	No		No		6_months
SIAYA	Team 8	SIAYA	INUKA HOSPITAL AND MATERNITY	ALEGO USONGA SUB COUNTY	14080	Level 4	Above 5 Years	34		Male	1361815345	CCC		YES	4	YES	Cough Fever Night_sweats Weight_loss		2016-03-01				1.84	94	YES	2015-01-27	NO			YES	2017-01-10	LDL < 1000 Copies	not_documented	Yes	Completed	2016-08-30							Every_3_Months	No		No		6_months
SIAYA	Team 8	SIAYA	INUKA HOSPITAL AND MATERNITY	ALEGO USONGA SUB COUNTY	14080	Level 4	Above 5 Years	57		Male	1361813234	CCC		YES	5	YES	Cough Fever Night_sweats Weight_loss		2015-12-21				1.7	84	YES	2015-06-08	NO			YES	2016-07-13	DETECTABLE > 1000 Copies	not_documented	Yes	Completed	2016-06-17							Every_month	No		No		6_months
SIAYA	Team 8	SIAYA	INUKA HOSPITAL AND MATERNITY	ALEGO USONGA SUB COUNTY	14080	Level 4	Above 5 Years	31		Male	1361814401	CCC		YES	4	YES	Cough Fever Night_sweats Weight_loss		2016-03-22				1.72	63	YES	2014-12-16	NO			YES	2016-05-24	LDL < 1000 Copies	Yes	Yes	Completed	2016-09-22							Every_2_Months	No		No		6_months
SIAYA	Team 8	SIAYA	INUKA HOSPITAL AND MATERNITY	ALEGO USONGA SUB COUNTY	14080	Level 4	Above 5 Years	11		Male	1361816429	CCC		YES	11	YES	Cough Fever Failure_to_thrive		2016-01-11				1.4	999	NO		NO			YES	2017-04-24	LDL < 1000 Copies	No	Yes	Completed	2017-03-31							Every_month	No		No		12_months
SIAYA	Team 8	SIAYA	INUKA HOSPITAL AND MATERNITY	ALEGO USONGA SUB COUNTY	14080	Level 4	Above 5 Years	31		Male	338	CCC		YES	5	YES	Cough Fever Night_sweats Weight_loss		2016-11-08				1.66	54	YES	2010-07-01	NO			YES	2018-01-15	LDL < 1000 Copies	Yes	Yes	Completed	2017-05-09							Every_2_Months	No		No		12_months
SIAYA	Team 8	SIAYA	INUKA HOSPITAL AND MATERNITY	ALEGO USONGA SUB COUNTY	14080	Level 4	Above 5 Years	11		Male	13618218	CCC		YES	8	YES	Cough Fever Night_sweats Weight_loss		2016-06-09				1.25	34	YES	2014-10-16	NO			YES	2017-06-08	LDL < 1000 Copies	Yes	Yes	Completed	2017-03-28							Every_2_Months	No		No		12_months
SIAYA	Team 8	SIAYA	INUKA HOSPITAL AND MATERNITY	ALEGO USONGA SUB COUNTY	14080	Level 4	Above 5 Years	5		Female	1361812054	CCC		YES	8	YES	Cough Fever Failure_to_thrive		2016-06-08				1.22	18	YES	2014-01-01	YES	2016-02-09	LDL < 1000 Copies	YES	2017-06-12	LDL < 1000 Copies	Yes	Yes	Completed	2017-05-08							Every_2_Months	No		No		12_months
SIAYA	Team 8	SIAYA	INUKA HOSPITAL AND MATERNITY	ALEGO USONGA SUB COUNTY	14080	Level 4	Above 5 Years	42		Female	1361816397	CCC		YES	6	YES	Cough Fever Night_sweats Weight_loss		2016-07-04				1.84	68	YES	2016-07-04	NO			YES	2017-01-27	LDL < 1000 Copies	not_documented	Yes	Completed	2017-01-04							Every_month	No		No		6_months
SIAYA	Team 8	SIAYA	INUKA HOSPITAL AND MATERNITY	ALEGO USONGA SUB COUNTY	14080	Level 4	Above 5 Years	48		Female	1361816428	CCC		YES	12	YES	Cough Fever Night_sweats Weight_loss		2016-10-18				1.67	49	YES	2016-10-18	NO			YES	2017-08-28	LDL < 1000 Copies	Yes	Yes	Completed	2017-04-17							less_month	No		No		18_months
SIAYA	Team 8	SIAYA	INUKA HOSPITAL AND MATERNITY	ALEGO USONGA SUB COUNTY	14080	Level 4	Below 5 Years		4	Male	1361815375	CCC		YES	11	YES	Cough Fever Failure_to_thrive		2016-09-06	0.95	14	0			YES	2016-04-06	NO			YES	2016-11-03	LDL < 1000 Copies	not_documented	Yes	Completed	2017-03-06							less_month	No		No		6_months
SIAYA	Team 8	SIAYA	INUKA HOSPITAL AND MATERNITY	ALEGO USONGA SUB COUNTY	14080	Level 4	Above 5 Years	36		Male	1361816417	CCC		YES	10	YES	Cough Fever Night_sweats Weight_loss		2016-09-12				1.77	57	YES	2016-07-18	NO			YES	2017-01-04	LDL < 1000 Copies	Yes	Yes	Completed	2017-03-12							Every_month	No		No		6_months
SIAYA	Team 8	SIAYA	INUKA HOSPITAL AND MATERNITY	ALEGO USONGA SUB COUNTY	14080	Level 4	Above 5 Years	23		Female	1361816415	CCC		YES	1	YES	Cough Fever Night_sweats Weight_loss		2016-10-06				1.6	52	YES	2016-07-13	NO			YES	2017-01-10	LDL < 1000 Copies	Yes	Yes	Completed	2017-04-06							Every_month	No		No		12_months
SIAYA	Team 8	SIAYA	INUKA HOSPITAL AND MATERNITY	ALEGO USONGA SUB COUNTY	14080	Level 4	Above 5 Years	48		Male	1361816399	CCC		YES	2	YES	Cough Fever Night_sweats Weight_loss		2016-07-11				1.73	51	YES	2016-07-11	NO			YES	2017-01-09	LDL < 1000 Copies	No	Yes	Completed	2017-01-11							Every_month	No		No		6_months
ISIOLO	Team 3	ISIOLO	ISIOLO COUNTY REFERRAL HOSPITAL	ISIOLO SUB COUNTY	12094	Level 4	Above 5 Years	40		Female	3382	CCC		YES	0	YES	Cough Fever Night_sweats Weight_loss		2016-03-11				1.57	54.3	YES	2013-07-08	NO			NO			not_documented	Yes	Completed	2016-09-11							Every_month	No		No		6_months
ISIOLO	Team 3	ISIOLO	ISIOLO COUNTY REFERRAL HOSPITAL	ISIOLO SUB COUNTY	12094	Level 4	Above 5 Years	58		Female	3179	CCC		YES	0	YES	Cough Fever Night_sweats Weight_loss		2017-08-28				1.57	43.6	YES	2012-07-10	NO			YES	2018-09-04	LDL < 1000 Copies	not_documented	Yes	Completed	2018-04-09							Every_month	No		No		12_months
ISIOLO	Team 3	ISIOLO	ISIOLO COUNTY REFERRAL HOSPITAL	ISIOLO SUB COUNTY	12094	Level 4	Above 5 Years	39		Female	3161	CCC		YES	0	YES	Cough Fever Night_sweats Weight_loss		2016-04-15				1.64	58.6	YES	2013-05-27	NO			YES	2017-11-13	LDL < 1000 Copies	not_documented	Yes	Completed	2016-10-15							Every_2_Months	No		No		12_months
ISIOLO	Team 3	ISIOLO	ISIOLO COUNTY REFERRAL HOSPITAL	ISIOLO SUB COUNTY	12094	Level 4	Above 5 Years	39		Male	4117	CCC		YES	2	YES	Cough Fever Night_sweats Weight_loss		2017-09-05				1.79	49	YES	2017-08-22	NO			YES	2018-09-05	LDL < 1000 Copies	not_documented	Yes	Completed	2018-05-08							Every_month	No		No		6_months
ISIOLO	Team 3	ISIOLO	ISIOLO COUNTY REFERRAL HOSPITAL	ISIOLO SUB COUNTY	12094	Level 4	Above 5 Years	38		Male	3554	CCC		YES	1	YES	Cough Fever Night_sweats Weight_loss		2016-03-10				1.8	66	YES	2014-07-17	NO			YES	2017-07-18	LDL < 1000 Copies	not_documented	Yes	Completed	2016-09-12							Every_month	No		No		12_months
ISIOLO	Team 3	ISIOLO	ISIOLO COUNTY REFERRAL HOSPITAL	ISIOLO SUB COUNTY	12094	Level 4	Above 5 Years	40		Male	3186	CCC		YES	1	YES	Cough Fever Night_sweats Weight_loss		2018-06-18				999	64.7	YES	2012-10-23	YES	2018-03-05	DETECTABLE > 1000 Copies	YES	2019-03-18	LDL < 1000 Copies	not_documented	Yes	Completed	2018-12-18							Every_month	No		No		6_months
ISIOLO	Team 3	ISIOLO	ISIOLO COUNTY REFERRAL HOSPITAL	ISIOLO SUB COUNTY	12094	Level 4	Above 5 Years	37		Female	2664	CCC		YES	0	YES	Cough Fever Night_sweats Weight_loss		2016-02-15				999	55	YES	2011-03-30	NO			YES	2017-09-25	LDL < 1000 Copies	not_documented	Yes	Completed	2016-09-15							Every_month	No		No		6_months
ISIOLO	Team 3	ISIOLO	ISIOLO COUNTY REFERRAL HOSPITAL	ISIOLO SUB COUNTY	12094	Level 4	Above 5 Years	35		Male	2766	CCC		YES	0	YES	Cough Fever Night_sweats Weight_loss		2017-08-24				999	68	YES	2016-05-05	NO			YES	2018-06-19	LDL < 1000 Copies	not_documented	Yes	Completed	2018-05-24							Every_month	No		No		6_months
ISIOLO	Team 3	ISIOLO	ISIOLO COUNTY REFERRAL HOSPITAL	ISIOLO SUB COUNTY	12094	Level 4	Above 5 Years	35		Male	5040	CCC		NO					2018-04-30				999	48	YES	2017-08-01	YES	2018-01-28	DETECTABLE > 1000 Copies	NO			not_documented	Yes	Completed	2018-10-04							Every_month	No		No		12_months
ISIOLO	Team 3	ISIOLO	ISIOLO COUNTY REFERRAL HOSPITAL	ISIOLO SUB COUNTY	12094	Level 4	Above 5 Years	50		Female	5011	CCC		YES	1	YES	Cough Fever Night_sweats Weight_loss		2017-09-13				999	33	YES	2017-02-16	NO			YES	2018-02-15	LDL < 1000 Copies	not_documented	Yes	Completed	2018-03-08							Every_month	No		No		6_months
ISIOLO	Team 3	ISIOLO	ISIOLO COUNTY REFERRAL HOSPITAL	ISIOLO SUB COUNTY	12094	Level 4	Above 5 Years	21		Female	519	CCC		YES	0	YES	Cough Fever Night_sweats Weight_loss		2016-02-11				1.48	36	YES	2006-06-24	NO			YES	2017-07-17	DETECTABLE > 1000 Copies	not_documented	Yes	Completed	2016-08-12							Every_month	No		No		12_months
ISIOLO	Team 3	ISIOLO	ISIOLO COUNTY REFERRAL HOSPITAL	ISIOLO SUB COUNTY	12094	Level 4	Above 5 Years	47		Female	2761	CCC		YES	0	YES	Cough Fever Night_sweats Weight_loss		2016-03-14				1.65	47	NO		NO			YES	2017-08-10	LDL < 1000 Copies	not_documented	Yes	Completed	2016-07-14							Every_month	No		No		12_months
ISIOLO	Team 3	ISIOLO	ISIOLO COUNTY REFERRAL HOSPITAL	ISIOLO SUB COUNTY	12094	Level 4	Above 5 Years	37		Female	3642	CCC		YES	1	YES	Cough Fever Night_sweats Weight_loss		2016-04-07				1.59	72	YES	2016-03-11	NO			YES	2017-07-26	LDL < 1000 Copies	not_documented	Yes	Completed	2016-10-09							Every_month	No		Yes		12_months
ISIOLO	Team 3	ISIOLO	ISIOLO COUNTY REFERRAL HOSPITAL	ISIOLO SUB COUNTY	12094	Level 4	Above 5 Years	39		Male	3844	CCC		YES	0	YES	Cough Fever Night_sweats Weight_loss		2016-01-14				1.72	51	YES	2015-12-01	NO			YES	2018-03-19	LDL < 1000 Copies	not_documented	Yes	Completed	2016-07-07							Every_month	No		No		6_months
ISIOLO	Team 3	ISIOLO	ISIOLO COUNTY REFERRAL HOSPITAL	ISIOLO SUB COUNTY	12094	Level 4	Above 5 Years	48		Male	4124	CCC		YES	1	YES	Cough Fever Night_sweats Weight_loss		2017-09-29				1.87	62	YES	2017-09-28	NO			YES	2019-02-26	LDL < 1000 Copies	not_documented	Yes	Completed	2018-05-05							Every_month	No		No		12_months
ISIOLO	Team 3	ISIOLO	ISIOLO COUNTY REFERRAL HOSPITAL	ISIOLO SUB COUNTY	12094	Level 4	Above 5 Years	35		Female	2904	CCC		YES	1	YES	Cough Fever Night_sweats Weight_loss		2017-09-18				1.72	55	YES	2014-11-18	NO			YES	2018-03-20	LDL < 1000 Copies	not_documented	Yes	Completed	2018-03-14							Every_month	No		No		12_months
ISIOLO	Team 3	ISIOLO	ISIOLO COUNTY REFERRAL HOSPITAL	ISIOLO SUB COUNTY	12094	Level 4	Above 5 Years	26		Female	546	CCC		YES	0	YES	Cough Fever Night_sweats Weight_loss		2018-06-08				999	61.5	YES	2006-04-26	YES	2017-09-21	LDL < 1000 Copies	YES	2018-10-25	LDL < 1000 Copies	Yes	Yes	Completed	2018-12-07							Every_month	No		No		12_months
ISIOLO	Team 3	ISIOLO	ISIOLO COUNTY REFERRAL HOSPITAL	ISIOLO SUB COUNTY	12094	Level 4	Above 5 Years	41		Female	545	CCC		YES	0	YES	Cough Fever Night_sweats Weight_loss		2016-05-26				1.74	67	YES	2006-08-24	NO			YES	2017-08-10	LDL < 1000 Copies	not_documented	Yes	Completed	2017-05-26							Every_2_Months	No		No		12_months
ISIOLO	Team 3	ISIOLO	ISIOLO COUNTY REFERRAL HOSPITAL	ISIOLO SUB COUNTY	12094	Level 4	Above 5 Years	50		Female	1530	CCC		YES	0	YES	Cough Fever Night_sweats Weight_loss		2016-03-11				1.71	52	YES	2009-02-03	NO			YES	2017-07-18	LDL < 1000 Copies	not_documented	Yes	Completed	2016-09-06							Every_month	No		No		12_months
ISIOLO	Team 3	ISIOLO	ISIOLO COUNTY REFERRAL HOSPITAL	ISIOLO SUB COUNTY	12094	Level 4	Above 5 Years	36		Male	TI418	CCC		NO					2017-09-22				1.73	56	YES	2017-02-16	YES	2017-09-22	LDL < 1000 Copies	NO			No	Yes	Completed	2018-03-24							Every_2_Months	No		No		12_months
ISIOLO	Team 3	ISIOLO	ISIOLO COUNTY REFERRAL HOSPITAL	ISIOLO SUB COUNTY	12094	Level 4	Above 5 Years	53		Female	2597	CCC		YES	1	YES	Cough Fever Night_sweats Weight_loss		2016-01-26				1.61	60	YES	2013-07-30	YES	2014-11-04	LDL < 1000 Copies	YES	2017-09-12	LDL < 1000 Copies	not_documented	Yes	Completed	2016-07-05							Every_month	No		No		12_months
ISIOLO	Team 3	ISIOLO	ISIOLO COUNTY REFERRAL HOSPITAL	ISIOLO SUB COUNTY	12094	Level 4	Above 5 Years	65		Female	1627	CCC		YES	1	YES	Cough Fever Night_sweats Weight_loss		2018-04-17				1.59	66	YES	2012-05-30	YES	2014-06-03	LDL < 1000 Copies	YES	2019-02-22	LDL < 1000 Copies	not_documented	Yes	Completed	2018-11-11							Every_month	No		No		6_months
ISIOLO	Team 3	ISIOLO	ISIOLO COUNTY REFERRAL HOSPITAL	ISIOLO SUB COUNTY	12094	Level 4	Above 5 Years	55		Female	2034	CCC		YES	1	YES	Cough Fever Night_sweats Weight_loss		2016-01-26				1.5	53	YES	2011-03-11	YES	2016-01-11	LDL < 1000 Copies	YES	2018-02-01	LDL < 1000 Copies	not_documented	Yes	Completed	2018-07-28							Every_month	No		No		12_months
ISIOLO	Team 3	ISIOLO	ISIOLO COUNTY REFERRAL HOSPITAL	ISIOLO SUB COUNTY	12094	Level 4	Above 5 Years	36		Female	2223	CCC		YES	1	YES	Cough Fever Night_sweats Weight_loss		2016-02-15				1.72	50	NO		NO			YES	2017-10-03	LDL < 1000 Copies	not_documented	Yes	Completed	2016-08-12							Every_2_Months	No		No		12_months
ISIOLO	Team 3	ISIOLO	ISIOLO COUNTY REFERRAL HOSPITAL	ISIOLO SUB COUNTY	12094	Level 4	Above 5 Years	42		Male	1707	CCC		YES	0	YES	Cough Fever Night_sweats Weight_loss		2016-01-26				1.86	60	YES	2009-03-03	YES	2015-01-11	LDL < 1000 Copies	YES	2017-08-28	LDL < 1000 Copies	not_documented	Yes	Completed	2016-07-27							Every_month	No		No		12_months
ISIOLO	Team 3	ISIOLO	ISIOLO COUNTY REFERRAL HOSPITAL	ISIOLO SUB COUNTY	12094	Level 4	Above 5 Years	35		Female	1782	CCC		YES	0	YES	Cough Fever Night_sweats Weight_loss		2016-03-04				1.64	68	YES	2009-08-04	NO			YES	2017-10-30	DETECTABLE > 1000 Copies	not_documented	Yes	Completed	2016-09-02							Every_month	No		No		12_months
ISIOLO	Team 3	ISIOLO	ISIOLO COUNTY REFERRAL HOSPITAL	ISIOLO SUB COUNTY	12094	Level 4	Above 5 Years	41		Male	1290	CCC		YES	1	YES	Cough Fever Night_sweats Weight_loss		2016-04-14				1.82	68	YES	2010-01-26	NO			YES	2017-07-26	LDL < 1000 Copies	not_documented	Yes	Completed	2016-10-10							Every_month	No		No		12_months
ISIOLO	Team 3	ISIOLO	ISIOLO COUNTY REFERRAL HOSPITAL	ISIOLO SUB COUNTY	12094	Level 4	Above 5 Years	37		Female	1162	CCC		YES	0	YES	Cough Fever Night_sweats Weight_loss		2016-02-09				1.66	86	YES	2014-04-29	NO			YES	2018-03-08	LDL < 1000 Copies	not_documented	Yes	Completed	2016-08-05							Every_month	No		No		12_months
ISIOLO	Team 3	ISIOLO	ISIOLO COUNTY REFERRAL HOSPITAL	ISIOLO SUB COUNTY	12094	Level 4	Above 5 Years	43		Male	TI178	CCC		YES	2	YES	Cough Fever Night_sweats Weight_loss		2016-02-25				1.96	85	YES	2012-03-26	NO			YES	2017-08-25	LDL < 1000 Copies	not_documented	Yes	Completed	2016-08-25							Every_month	No		No		12_months
ISIOLO	Team 3	ISIOLO	ISIOLO COUNTY REFERRAL HOSPITAL	ISIOLO SUB COUNTY	12094	Level 4	Above 5 Years	44		Female	128	CCC		YES	1	YES	Cough Fever Night_sweats Weight_loss		2016-01-26				999	50.1	YES	2005-05-05	NO			YES	2017-09-11	LDL < 1000 Copies	not_documented	Yes	Completed	2016-07-07							Every_2_Months	No		No		12_months
ISIOLO	Team 3	ISIOLO	ISIOLO COUNTY REFERRAL HOSPITAL	ISIOLO SUB COUNTY	12094	Level 4	Above 5 Years	33		Female	1508	CCC		YES	0	YES	Cough Fever Night_sweats Weight_loss		2016-02-26				1.66	80	YES	2013-08-12	NO			YES	2018-07-08	LDL < 1000 Copies	not_documented	Yes	Completed	2016-08-25							Every_2_Months	No		No		12_months
ISIOLO	Team 3	ISIOLO	ISIOLO COUNTY REFERRAL HOSPITAL	ISIOLO SUB COUNTY	12094	Level 4	Above 5 Years	48		Male	1555	CCC		YES	1	YES	Cough Fever Night_sweats Weight_loss		2016-05-26				1.8	93	YES	2008-12-29	NO			NO			not_documented	Yes	Completed	2018-10-06							Every_month	No		Yes		12_months
ELGEYO_MARAKWET	Team 10	ELGEYO_MARAKWET	ITEN COUNTY REFERRAL HOSPITAL	KEIYO NORTH SUB COUNTY	14586	Level 3	Above 5 Years	42		Female	3155te-7	CCC		YES	7	YES	Cough Fever Night_sweats Weight_loss		2015-12-08				1.52	52	YES	2015-05-06	NO			YES	2016-09-14	DETECTABLE > 1000 Copies	Yes	Yes	Completed	2016-04-30							Every_2_Months	No		No		6_months
ELGEYO_MARAKWET	Team 10	ELGEYO_MARAKWET	ITEN COUNTY REFERRAL HOSPITAL	KEIYO NORTH SUB COUNTY	14586	Level 3	Above 5 Years	10		Male	1064te-3	CCC		YES	6	YES	Cough Fever Night_sweats Weight_loss		2015-11-12				0.75	23	YES	2014-03-05	YES	2015-09-16	LDL < 1000 Copies	YES	2016-08-15	LDL < 1000 Copies	Yes	Yes	Completed	2016-05-08							Every_3_Months	No		No		6_months
ELGEYO_MARAKWET	Team 10	ELGEYO_MARAKWET	ITEN COUNTY REFERRAL HOSPITAL	KEIYO NORTH SUB COUNTY	14586	Level 3	Above 5 Years	54		Female	2592te-2	CCC		YES	4	YES	Cough Fever Night_sweats Weight_loss		2015-11-18				1.59	53	YES	2014-12-15	YES	2015-05-27	LDL < 1000 Copies	YES	2016-08-10	LDL < 1000 Copies	Yes	Yes	Completed	2016-05-18							Above_4_months	No		No		6_months
ELGEYO_MARAKWET	Team 10	ELGEYO_MARAKWET	ITEN COUNTY REFERRAL HOSPITAL	KEIYO NORTH SUB COUNTY	14586	Level 3	Below 5 Years		36	Male	3035te-1	CCC		YES	0	YES	Cough Fever Night_sweats Weight_loss		2015-11-24	0.68	11	-4			YES	2015-10-09	NO			NO			not_documented	Yes	Completed	2016-05-25							less_month	No		not_documented		Others
ELGEYO_MARAKWET	Team 10	ELGEYO_MARAKWET	ITEN COUNTY REFERRAL HOSPITAL	KEIYO NORTH SUB COUNTY	14586	Level 3	Above 5 Years	25		Female	2764te-7	CCC		YES	6	YES	Cough Fever Night_sweats Weight_loss		2015-11-16				1.58	51	YES	2014-01-24	NO			YES	2016-02-10	LDL < 1000 Copies	Yes	Yes	Completed	2016-05-27							less_month	No		No		6_months
ELGEYO_MARAKWET	Team 10	ELGEYO_MARAKWET	ITEN COUNTY REFERRAL HOSPITAL	KEIYO NORTH SUB COUNTY	14586	Level 3	Above 5 Years	42		Male	2214te-3	CCC		YES	7	YES	Cough Fever Night_sweats Weight_loss		2015-12-02				1.74	62	YES	2012-03-15	YES	2015-12-02	LDL < 1000 Copies	YES	2017-01-18	DETECTABLE > 1000 Copies	Yes	Yes	Completed	2016-06-02							Every_3_Months	No		No		6_months
ELGEYO_MARAKWET	Team 10	ELGEYO_MARAKWET	ITEN COUNTY REFERRAL HOSPITAL	KEIYO NORTH SUB COUNTY	14586	Level 3	Above 5 Years	42		Female	362te-2	CCC		YES	4	YES	Cough Fever Night_sweats Weight_loss		2016-03-24				1.67	52	YES	2007-01-28	YES	2015-05-29	LDL < 1000 Copies	YES	2017-06-23	LDL < 1000 Copies	Yes	Yes	Completed	2016-06-16							Every_3_Months	No		No		6_months
ELGEYO_MARAKWET	Team 10	ELGEYO_MARAKWET	ITEN COUNTY REFERRAL HOSPITAL	KEIYO NORTH SUB COUNTY	14586	Level 3	Above 5 Years	52		Female	419te-0	CCC		YES	4	YES	Cough Fever Night_sweats Weight_loss		2015-12-09				1.63	74	YES	2007-04-04	YES	2015-08-26	LDL < 1000 Copies	YES	2016-08-24	LDL < 1000 Copies	Yes	Yes	Completed	2016-06-07							Every_3_Months	No		No		6_months
ELGEYO_MARAKWET	Team 10	ELGEYO_MARAKWET	ITEN COUNTY REFERRAL HOSPITAL	KEIYO NORTH SUB COUNTY	14586	Level 3	Above 5 Years	56		Female	2056te-8	CCC		YES	11	YES	Cough Fever Night_sweats Weight_loss		2015-12-15				1.47	50	YES	2011-07-11	YES	2015-08-26	DETECTABLE > 1000 Copies	YES	2016-06-14	DETECTABLE > 1000 Copies	Yes	Yes	Completed	2016-06-16							Every_month	No		No		6_months
ELGEYO_MARAKWET	Team 10	ELGEYO_MARAKWET	ITEN COUNTY REFERRAL HOSPITAL	KEIYO NORTH SUB COUNTY	14586	Level 3	Above 5 Years	56		Female	725te-0	CCC		YES	3	YES	Cough Fever Night_sweats Weight_loss		2015-12-16				1.63	78	YES	2008-01-16	YES	2015-06-03	LDL < 1000 Copies	YES	2016-07-27	LDL < 1000 Copies	Yes	Yes	Completed	2016-06-20							Above_4_months	No		No		6_months
ELGEYO_MARAKWET	Team 10	ELGEYO_MARAKWET	ITEN COUNTY REFERRAL HOSPITAL	KEIYO NORTH SUB COUNTY	14586	Level 3	Below 5 Years		24	Female	3220te-9	CCC		YES	6	YES	Cough Fever Night_sweats Weight_loss		2016-01-13	0.75	11	1			YES	2015-10-07	NO			YES	2016-06-08	LDL < 1000 Copies	Yes	Yes	Completed	2016-06-27							Every_2_Months	No		No		6_months
ELGEYO_MARAKWET	Team 10	ELGEYO_MARAKWET	ITEN COUNTY REFERRAL HOSPITAL	KEIYO NORTH SUB COUNTY	14586	Level 3	Above 5 Years	44		Male	220te-2	CCC		YES	4	YES	Cough Fever Night_sweats Weight_loss		2016-04-06				1.74	58	YES	2006-12-20	YES	2015-06-05	LDL < 1000 Copies	YES	2017-02-21	LDL < 1000 Copies	Yes	Yes	Completed	2017-02-21							Every_month	No		No		6_months
ELGEYO_MARAKWET	Team 10	ELGEYO_MARAKWET	ITEN COUNTY REFERRAL HOSPITAL	KEIYO NORTH SUB COUNTY	14586	Level 3	Above 5 Years	42		Female	228te-5	CCC		YES	8	YES	Cough Fever Night_sweats Weight_loss		2016-02-19				1.7	59	YES	2007-06-27	YES	2015-05-21	LDL < 1000 Copies	YES	2017-07-07	LDL < 1000 Copies	Yes	Yes	Completed	2016-08-23							Every_month	No		No		6_months
ELGEYO_MARAKWET	Team 10	ELGEYO_MARAKWET	ITEN COUNTY REFERRAL HOSPITAL	KEIYO NORTH SUB COUNTY	14586	Level 3	Above 5 Years	35		Female	203te-8	CCC		YES	2	YES	Cough Fever Night_sweats Weight_loss		2016-03-23				1.7	80	YES	2015-07-22	NO			YES	2017-08-15	LDL < 1000 Copies	Yes	Yes	Completed	2016-08-11							Every_3_Months	No		No		6_months
ELGEYO_MARAKWET	Team 10	ELGEYO_MARAKWET	ITEN COUNTY REFERRAL HOSPITAL	KEIYO NORTH SUB COUNTY	14586	Level 3	Above 5 Years	13		Female	612te-0	CCC		YES	6	YES	Cough Fever Night_sweats Weight_loss		2016-04-06				1.52	35	YES	2015-04-02	YES	2014-02-22	DETECTABLE > 1000 Copies	YES	2017-05-25	LDL < 1000 Copies	Yes	Yes	Completed	2016-12-14							Every_month	No		No		6_months
ELGEYO_MARAKWET	Team 10	ELGEYO_MARAKWET	ITEN COUNTY REFERRAL HOSPITAL	KEIYO NORTH SUB COUNTY	14586	Level 3	Above 5 Years	43		Female	688te-0	CCC		YES	4	YES	Cough Fever Night_sweats Weight_loss		2016-04-14				1.61	51	YES	2007-12-07	YES	2015-11-25	LDL < 1000 Copies	YES	2017-11-15	LDL < 1000 Copies	Yes	Yes	Completed	2016-10-16							Every_2_Months	No		No		6_months
ELGEYO_MARAKWET	Team 10	ELGEYO_MARAKWET	ITEN COUNTY REFERRAL HOSPITAL	KEIYO NORTH SUB COUNTY	14586	Level 3	Above 5 Years	8		Female	2306te-7	CCC		YES	9	YES	Cough Fever Night_sweats Weight_loss		2016-01-27				1.27	24	YES	2012-08-03	YES	2015-08-14	DETECTABLE > 1000 Copies	YES	2017-04-26	DETECTABLE > 1000 Copies	Yes	Yes	Completed	2016-06-29							Every_2_Months	No		No		6_months
ELGEYO_MARAKWET	Team 10	ELGEYO_MARAKWET	ITEN COUNTY REFERRAL HOSPITAL	KEIYO NORTH SUB COUNTY	14586	Level 3	Above 5 Years	26		Female	3472te-6	CCC		YES	3	YES	Cough Fever Night_sweats Weight_loss		2016-05-25				1.62	47.5	NO		NO			YES	2017-02-03	LDL < 1000 Copies	Yes	Yes	Completed	2016-11-30							Every_month	No		No		6_months
ELGEYO_MARAKWET	Team 10	ELGEYO_MARAKWET	ITEN COUNTY REFERRAL HOSPITAL	KEIYO NORTH SUB COUNTY	14586	Level 3	Above 5 Years	23		Female	3319te-9	MCH/PMTCT		YES	8	YES	Cough Fever Night_sweats Weight_loss		2017-06-20				1.6	56	YES	2014-11-18	YES	2016-06-27	LDL < 1000 Copies	YES	2017-06-21	LDL < 1000 Copies	Yes	Yes	Completed	2018-01-25							Every_month	No		No		6_months
ELGEYO_MARAKWET	Team 10	ELGEYO_MARAKWET	ITEN COUNTY REFERRAL HOSPITAL	KEIYO NORTH SUB COUNTY	14586	Level 3	Above 5 Years	37		Female	3810te-8	MCH/PMTCT		YES	4	YES	Cough Fever Night_sweats Weight_loss		2017-12-05				1.6	59	YES	2014-05-02	YES	2017-04-25	LDL < 1000 Copies	YES	2018-02-09	LDL < 1000 Copies	Yes	Yes	Completed	2018-06-09							Every_month	No		No		6_months
ELGEYO_MARAKWET	Team 10	ELGEYO_MARAKWET	ITEN COUNTY REFERRAL HOSPITAL	KEIYO NORTH SUB COUNTY	14586	Level 3	Above 5 Years	44		Female	3677te-0	CCC		YES	7	YES	Cough Fever Night_sweats Weight_loss		2017-09-13				1.63	59	YES	2017-05-10	NO			YES	2017-11-08	LDL < 1000 Copies	Yes	Yes	Completed	2018-03-07							less_month	No		No		6_months
ELGEYO_MARAKWET	Team 10	ELGEYO_MARAKWET	ITEN COUNTY REFERRAL HOSPITAL	KEIYO NORTH SUB COUNTY	14586	Level 3	Above 5 Years	56		Female	3689te-5	CCC		YES	7	YES	Cough Fever Night_sweats Weight_loss		2017-09-26				1.53	50	YES	2017-05-30	NO			YES	2017-11-30	DETECTABLE > 1000 Copies	Yes	Yes	Completed	2018-03-13							less_month	No		No		6_months
ELGEYO_MARAKWET	Team 10	ELGEYO_MARAKWET	ITEN COUNTY REFERRAL HOSPITAL	KEIYO NORTH SUB COUNTY	14586	Level 3	Above 5 Years	38		Female	3656te-4	CCC		NO					2018-01-17				1.55	48	YES	2017-03-30	NO			YES	2018-11-21	LDL < 1000 Copies	Yes	Yes	Completed	2018-07-04							Every_month	No		No		6_months
ELGEYO_MARAKWET	Team 10	ELGEYO_MARAKWET	ITEN COUNTY REFERRAL HOSPITAL	KEIYO NORTH SUB COUNTY	14586	Level 3	Above 5 Years	40		Male	3777te-8	CCC		NO					2018-02-06				1.72	61	YES	2018-01-23	NO			YES	2018-07-19	LDL < 1000 Copies	Yes	Yes	Completed	2018-07-24							less_month	No		No		6_months
ELGEYO_MARAKWET	Team 10	ELGEYO_MARAKWET	ITEN COUNTY REFERRAL HOSPITAL	KEIYO NORTH SUB COUNTY	14586	Level 3	Above 5 Years	30		Female	2156te-6	CCC		NO					2018-05-14				1.61	71	YES	2011-12-09	YES	2017-08-23	LDL < 1000 Copies	YES	2018-08-09	LDL < 1000 Copies	Yes	Yes	Completed	2018-11-12							Above_4_months	No		No		6_months
ELGEYO_MARAKWET	Team 10	ELGEYO_MARAKWET	ITEN COUNTY REFERRAL HOSPITAL	KEIYO NORTH SUB COUNTY	14586	Level 3	Above 5 Years	57		Female	114te-7	CCC		YES	8	YES	Cough Fever Night_sweats Weight_loss		2018-05-25				1.6	70	YES	2006-05-09	YES	2017-07-28	LDL < 1000 Copies	YES	2018-07-23	LDL < 1000 Copies	Yes	Yes	Completed	2018-11-12							Every_2_Months	No		No		6_months
ELGEYO_MARAKWET	Team 10	ELGEYO_MARAKWET	ITEN COUNTY REFERRAL HOSPITAL	KEIYO NORTH SUB COUNTY	14586	Level 3	Above 5 Years	28		Female	3743te-0	MCH/PMTCT		YES	2	YES	Cough Fever Night_sweats Weight_loss		2017-11-06				1.62	69	YES	2017-11-06	NO			YES	2018-05-22	LDL < 1000 Copies	Yes	Yes	Completed	2018-05-01							Every_month	No		No		6_months
ELGEYO_MARAKWET	Team 10	ELGEYO_MARAKWET	ITEN COUNTY REFERRAL HOSPITAL	KEIYO NORTH SUB COUNTY	14586	Level 3	Above 5 Years	21		Female	3645te-7	MCH/PMTCT		YES	8	YES	Cough Fever Night_sweats Weight_loss		2017-02-27				1.6	56	YES	2017-02-27	NO			YES	2017-09-01	LDL < 1000 Copies	Yes	Yes	Completed	2018-09-27							Every_month	No		No		6_months
ELGEYO_MARAKWET	Team 10	ELGEYO_MARAKWET	ITEN COUNTY REFERRAL HOSPITAL	KEIYO NORTH SUB COUNTY	14586	Level 3	Above 5 Years	25		Female	2683te-9	MCH/PMTCT		YES	2	YES	Cough Fever Night_sweats Weight_loss		2017-11-21				1.7	74	YES	2012-12-04	YES	2016-11-06	LDL < 1000 Copies	YES	2018-04-30	LDL < 1000 Copies	Yes	Yes	Completed	2018-05-21							Every_month	No		No		6_months
KAKAMEGA	Team 7	KAKAMEGA	JAMIA MEDICAL CENTER	LURAMBI SUB COUNTY	15915	Level 2	Above 5 Years	43		Female	310	CCC		YES	1	YES	Cough Fever Night_sweats Weight_loss		2016-11-24				1.57	37	YES	2016-09-13	NO			YES	2017-03-16	LDL < 1000 Copies	not_documented	Yes	Completed	2017-05-08							Every_2_Months	No		No		24_months
KAKAMEGA	Team 7	KAKAMEGA	JAMIA MEDICAL CENTER	LURAMBI SUB COUNTY	15915	Level 2	Above 5 Years	44		Male	304	CCC		YES	5	YES	Cough Fever Night_sweats Weight_loss		2016-09-29				1.75	54	YES	2016-06-30	NO			YES	2018-01-29	LDL < 1000 Copies	not_documented	Yes	Completed	2017-07-10							Every_month	No		No		24_months
KAKAMEGA	Team 7	KAKAMEGA	JAMIA MEDICAL CENTER	LURAMBI SUB COUNTY	15915	Level 2	Below 5 Years		24	Male	3623	CCC		YES	9	YES	Cough Fever Lethargy Weight_loss		2016-09-30	0.89	13	999			NO		NO			NO			not_documented	Yes	Completed	2017-03-31							Every_month	No		No		24_months
KAKAMEGA	Team 7	KAKAMEGA	JAMIA MEDICAL CENTER	LURAMBI SUB COUNTY	15915	Level 2	Above 5 Years	45		Female	TI179113	CCC		YES	6	YES	Cough Fever Night_sweats Weight_loss		2017-06-01				1.7	64	YES	2012-06-15	NO			YES	2018-02-12	DETECTABLE > 1000 Copies	not_documented	Yes	Completed	2017-12-12							less_month	No		No		24_months
KAKAMEGA	Team 7	KAKAMEGA	JAMIA MEDICAL CENTER	LURAMBI SUB COUNTY	15915	Level 2	Below 5 Years		24	Male	266	CCC		YES	7	NO			2016-10-05	0.9	12	999			YES	2013-07-03	YES	2016-02-01	LDL < 1000 Copies	YES	2017-09-28	DETECTABLE > 1000 Copies	not_documented	Yes	Completed	2017-04-06							Every_month	No		No		24_months
KAKAMEGA	Team 7	KAKAMEGA	JAMIA MEDICAL CENTER	LURAMBI SUB COUNTY	15915	Level 2	Above 5 Years	42		Male	267	CCC		YES	1	NO			2017-02-08				1.76	49	YES	2015-11-07	YES	2016-02-28	LDL < 1000 Copies	YES	2017-02-28	LDL < 1000 Copies	not_documented	Yes	Completed	2017-08-08							Every_2_Months	No		No		24_months
KAKAMEGA	Team 7	KAKAMEGA	JAMIA MEDICAL CENTER	LURAMBI SUB COUNTY	15915	Level 2	Above 5 Years	29		Female	255	CCC		YES	6	YES	Cough Fever Night_sweats Weight_loss		2016-07-21				1.65	66	YES	2015-04-09	NO			YES	2017-05-14	LDL < 1000 Copies	not_documented	Yes	Completed	2017-04-15							Every_2_Months	No		No		24_months
KAKAMEGA	Team 7	KAKAMEGA	JAMIA MEDICAL CENTER	LURAMBI SUB COUNTY	15915	Level 2	Above 5 Years	45		Male	259	CCC		YES	3	YES	Cough Fever Night_sweats Weight_loss		2016-10-03				1.78	91	YES	2015-06-02	NO			YES	2017-09-20	LDL < 1000 Copies	not_documented	Yes	Completed	2017-04-24							Every_2_Months	No		No		24_months
KAKAMEGA	Team 7	KAKAMEGA	JAMIA MEDICAL CENTER	LURAMBI SUB COUNTY	15915	Level 2	Above 5 Years	36		Male	256	CCC		YES	5	YES	Cough Fever Night_sweats Weight_loss		2016-10-10				1.75	63	YES	2015-04-22	YES	2015-10-19	LDL < 1000 Copies	YES	2017-02-01	LDL < 1000 Copies	No	Yes	Completed	2017-04-15							Every_2_Months	No		No		24_months
KAKAMEGA	Team 7	KAKAMEGA	JAMIA MEDICAL CENTER	LURAMBI SUB COUNTY	15915	Level 2	Above 5 Years	30		Female	5210	CCC		YES	7	NO			2017-02-06				1.64	60	YES	2016-03-05	NO			YES	2017-11-02	LDL < 1000 Copies	not_documented	Yes	Completed	2017-07-18							less_month	No		No		24_months
KAKAMEGA	Team 7	KAKAMEGA	JAMIA MEDICAL CENTER	LURAMBI SUB COUNTY	15915	Level 2	Above 5 Years	41		Female	248	CCC		YES	5	YES	Cough Fever Night_sweats Weight_loss		2016-10-07				1.64	68	YES	2016-09-06	NO			YES	2017-06-15	LDL < 1000 Copies	not_documented	Yes	Completed	2017-07-01							Every_2_Months	No		No		24_months
KAKAMEGA	Team 7	KAKAMEGA	JAMIA MEDICAL CENTER	LURAMBI SUB COUNTY	15915	Level 2	Below 5 Years		60	Male	275	CCC		YES	8	NO			2016-12-12	1	14.6	999			YES	2015-09-23	NO			YES	2018-04-19	LDL < 1000 Copies	not_documented	Yes	Completed	2017-06-20							Every_month	No		No		24_months
KAKAMEGA	Team 7	KAKAMEGA	JAMIA MEDICAL CENTER	LURAMBI SUB COUNTY	15915	Level 2	Above 5 Years	30		Female	265	CCC		YES	5	NO			2016-10-25				1.75	54	YES	2015-07-03	NO			YES	2017-09-28	DETECTABLE > 1000 Copies	not_documented	Yes	Completed	2017-04-20							Every_2_Months	No		No		24_months
KAKAMEGA	Team 7	KAKAMEGA	JAMIA MEDICAL CENTER	LURAMBI SUB COUNTY	15915	Level 2	Above 5 Years	38		Male	273	CCC		YES	5	YES	Cough Fever Night_sweats Weight_loss		2017-01-09				1.72	76	YES	2010-07-01	YES	2016-03-25	LDL < 1000 Copies	YES	2017-02-02	LDL < 1000 Copies	not_documented	Yes	Completed	2017-06-02							Every_month	No		No		24_months
KAKAMEGA	Team 7	KAKAMEGA	JAMIA MEDICAL CENTER	LURAMBI SUB COUNTY	15915	Level 2	Above 5 Years	32		Female	99	CCC		YES	5	YES	Cough Fever Night_sweats Weight_loss		2016-09-07				1.75	72	YES	2016-09-07	NO			YES	2017-10-30	LDL < 1000 Copies	not_documented	Yes	Completed	2017-03-01							Every_month	No		No		24_months
KAKAMEGA	Team 7	KAKAMEGA	JAMIA MEDICAL CENTER	LURAMBI SUB COUNTY	15915	Level 2	Above 5 Years	33		Female	315	CCC		YES	3	YES	Cough Fever Night_sweats Weight_loss		2016-11-11				1.6	81	YES	2016-09-19	NO			YES	2017-12-18	LDL < 1000 Copies	not_documented	Yes	Completed	2017-04-27							Every_month	No		No		24_months
KAKAMEGA	Team 7	KAKAMEGA	JAMIA MEDICAL CENTER	LURAMBI SUB COUNTY	15915	Level 2	Above 5 Years	40		Female	278	CCC		YES	2	YES	Cough Fever Night_sweats Weight_loss		2016-11-25				1.62	52	YES	2015-10-20	YES	2016-05-20	LDL < 1000 Copies	YES	2018-12-10	LDL < 1000 Copies	not_documented	Yes	Completed	2017-05-25							Every_2_Months	No		No		24_months
KAKAMEGA	Team 7	KAKAMEGA	JAMIA MEDICAL CENTER	LURAMBI SUB COUNTY	15915	Level 2	Above 5 Years	31		Female	279	CCC		YES	5	YES	Cough Fever Night_sweats Weight_loss		2016-10-06				1.64	67	YES	2015-11-05	NO			YES	2017-09-20	LDL < 1000 Copies	not_documented	Yes	Completed	2017-03-27							Every_2_Months	No		No		24_months
KAKAMEGA	Team 7	KAKAMEGA	JAMIA MEDICAL CENTER	LURAMBI SUB COUNTY	15915	Level 2	Above 5 Years	30		Female	165	CCC		YES	7	YES	Cough Fever Night_sweats Weight_loss		2016-10-06				1.64	60	YES	2012-02-26	NO			YES	2017-03-18	LDL < 1000 Copies	not_documented	Yes	Completed	2017-09-13							Every_2_Months	No		No		24_months
KAKAMEGA	Team 7	KAKAMEGA	JAMIA MEDICAL CENTER	LURAMBI SUB COUNTY	15915	Level 2	Above 5 Years	56		Female	268	CCC		YES	7	YES	Cough Fever Night_sweats Weight_loss		2016-10-03				1.62	52	YES	2015-09-15	YES	2016-01-07	LDL < 1000 Copies	YES	2017-09-25	LDL < 1000 Copies	not_documented	Yes	Completed	2017-03-27							Every_2_Months	No		No		24_months
KAKAMEGA	Team 7	KAKAMEGA	JAMIA MEDICAL CENTER	LURAMBI SUB COUNTY	15915	Level 2	Above 5 Years	43		Female	270	CCC		YES	5	NO			2016-07-07				1.66	68	YES	2015-01-08	NO			YES	2017-03-12	LDL < 1000 Copies	not_documented	Yes	Completed	2017-01-06							Every_3_Months	No		No		24_months
KAKAMEGA	Team 7	KAKAMEGA	JAMIA MEDICAL CENTER	LURAMBI SUB COUNTY	15915	Level 2	Above 5 Years	32		Female	282	CCC		YES	6	YES	Cough Fever Night_sweats Weight_loss		2016-09-29				1.71	81	YES	2016-02-05	NO			YES	2017-10-04	LDL < 1000 Copies	not_documented	Yes	Completed	2017-03-23							Every_2_Months	No		No		24_months
KAKAMEGA	Team 7	KAKAMEGA	JAMIA MEDICAL CENTER	LURAMBI SUB COUNTY	15915	Level 2	Above 5 Years	28		Female	300	CCC		YES	7	YES	Cough Fever Night_sweats Weight_loss		2016-09-29				1.67	68	YES	2016-03-24	NO			NO			not_documented	Yes	Completed	2017-04-10							Every_month	No		No		24_months
KAKAMEGA	Team 7	KAKAMEGA	JAMIA MEDICAL CENTER	LURAMBI SUB COUNTY	15915	Level 2	Above 5 Years	34		Female	TI5494	CCC		YES	6	YES	Cough Fever Night_sweats Weight_loss		2017-01-14				1.71	63	YES	2016-02-26	NO			YES	2017-12-04	DETECTABLE > 1000 Copies	not_documented	Yes	Completed	2017-07-18							Every_2_Months	No		No		24_months
KAKAMEGA	Team 7	KAKAMEGA	JAMIA MEDICAL CENTER	LURAMBI SUB COUNTY	15915	Level 2	Above 5 Years	33		Male	318	CCC		YES	6	NO			2017-01-19				1.71	69	YES	2016-11-07	NO			NO			not_documented	Yes	Completed	2017-07-15							less_month	No		No		24_months
KAKAMEGA	Team 7	KAKAMEGA	JAMIA MEDICAL CENTER	LURAMBI SUB COUNTY	15915	Level 2	Above 5 Years	21		Female	322	CCC		YES	8	YES	Cough Fever Night_sweats Weight_loss		2016-09-30				1.55	52	YES	2016-07-27	NO			YES	2018-06-18	LDL < 1000 Copies	not_documented	Yes	Completed	2017-10-31							Every_month	No		No		24_months
KAKAMEGA	Team 7	KAKAMEGA	JAMIA MEDICAL CENTER	LURAMBI SUB COUNTY	15915	Level 2	Above 5 Years	55		Female	324	CCC		YES	5	NO			2017-06-18				999	61	YES	2017-01-23	NO			YES	2017-09-07	LDL < 1000 Copies	not_documented	Yes	Completed	2017-12-18							less_month	No		No		24_months
KAKAMEGA	Team 7	KAKAMEGA	JAMIA MEDICAL CENTER	LURAMBI SUB COUNTY	15915	Level 2	Above 5 Years	32		Female	272	CCC		YES	7	YES	Cough Fever Night_sweats Weight_loss		2016-10-24				1.63	60	YES	2015-12-07	NO			YES	2017-10-12	DETECTABLE > 1000 Copies	not_documented	Yes	Completed	2017-04-15							Every_2_Months	No		No		24_months
KAKAMEGA	Team 7	KAKAMEGA	JAMIA MEDICAL CENTER	LURAMBI SUB COUNTY	15915	Level 2	Above 5 Years	36		Male	243	CCC		YES	6	YES	Cough Fever Night_sweats Weight_loss		2016-09-13				1.75	68	YES	2014-10-27	YES	2016-02-29	LDL < 1000 Copies	YES	2017-02-02	LDL < 1000 Copies	not_documented	Yes	Completed	2017-03-09							Every_2_Months	No		No		24_months
KAKAMEGA	Team 7	KAKAMEGA	JAMIA MEDICAL CENTER	LURAMBI SUB COUNTY	15915	Level 2	Above 5 Years	24		Female	295	CCC		YES	1	YES	Cough Fever Night_sweats Weight_loss		2016-07-26				1.66	64	YES	2016-02-28	NO			NO			not_documented	Yes	Completed	2017-01-10							Every_month	No		No		24_months
KAKAMEGA	Team 7	KAKAMEGA	JAMIA MEDICAL CENTER	LURAMBI SUB COUNTY	15915	Level 2	Above 5 Years	19		Female	314	CCC		YES	3	YES	Cough Fever Night_sweats Weight_loss		2016-11-06				1.6	57	YES	2016-09-14	NO			NO			not_documented	Yes	Completed	2017-05-15							Every_month	No		No		24_months
KAKAMEGA	Team 7	KAKAMEGA	JAMIA MEDICAL CENTER	LURAMBI SUB COUNTY	15915	Level 2	Above 5 Years	22		Female	294	CCC		YES	5	YES	Cough Fever Night_sweats Weight_loss		2016-09-09				1.57	67	YES	2016-09-08	NO			NO			not_documented	Yes	Completed	2017-03-09							Every_2_Months	No		No		24_months
KAKAMEGA	Team 7	KAKAMEGA	JAMIA MEDICAL CENTER	LURAMBI SUB COUNTY	15915	Level 2	Above 5 Years	30		Female	313	CCC		NO					2016-09-28				1.65	49	YES	2016-09-21	NO			NO			not_documented	Yes	Completed	2017-03-27							Every_month	No		No		24_months
KAKAMEGA	Team 7	KAKAMEGA	JAMIA MEDICAL CENTER	LURAMBI SUB COUNTY	15915	Level 2	Above 5 Years	91		Female	308	CCC		YES	5	YES	Cough Fever Night_sweats Weight_loss		2016-10-17				1.63	52	YES	2016-06-10	NO			NO			not_documented	Yes	Completed	2017-04-23							Every_month	No		No		24_months
KAKAMEGA	Team 7	KAKAMEGA	JAMIA MEDICAL CENTER	LURAMBI SUB COUNTY	15915	Level 2	Above 5 Years	24		Female	239	CCC		YES	7	YES	Cough Fever Night_sweats Weight_loss		2016-11-25				1.62	57	YES	2014-11-10	NO			NO			not_documented	Yes	Completed	2017-03-21							Every_month	No		No		24_months
KAKAMEGA	Team 7	KAKAMEGA	JAMIA MEDICAL CENTER	LURAMBI SUB COUNTY	15915	Level 2	Above 5 Years	32		Female	303	CCC		YES	6	YES	Cough Fever Night_sweats Weight_loss		2016-12-20				1.62	80	YES	2015-10-06	NO			NO			not_documented	Yes	Completed	2017-05-21							Every_2_Months	No		No		24_months
KAKAMEGA	Team 7	KAKAMEGA	JAMIA MEDICAL CENTER	LURAMBI SUB COUNTY	15915	Level 2	Above 5 Years	27		Male	319	CCC		YES	2	YES	Cough Fever Night_sweats Weight_loss		2017-02-09				1.61	81	YES	2016-12-14	NO			NO			not_documented	Yes	Completed	2017-08-10							Every_2_Months	No		No		24_months
VIHIGA	Team 7	VIHIGA	JUNCTION MEDICAL CLINIC	VIHIGA SUB COUNTY	16157	Level 3	Above 5 Years	31		Female	1	CCC		YES	8	YES	Cough Fever Weight_loss Night_sweats		2016-04-10				1.6	59	YES	2014-08-14	NO			YES	2018-03-21	LDL < 1000 Copies	not_documented	Yes	Completed	2016-10-19							Every_month	No		No		6_months
VIHIGA	Team 7	VIHIGA	JUNCTION MEDICAL CLINIC	VIHIGA SUB COUNTY	16157	Level 3	Above 5 Years	12		Male	2	CCC		YES	9	NO			2017-05-12				1.4	34	YES	2015-05-20	YES	2016-04-18	LDL < 1000 Copies	YES	2018-03-25	LDL < 1000 Copies	not_documented	Yes	Completed	2017-11-12							Every_month	No		No		6_months
VIHIGA	Team 7	VIHIGA	JUNCTION MEDICAL CLINIC	VIHIGA SUB COUNTY	16157	Level 3	Above 5 Years	65		Male	3	CCC		YES	3	NO			2016-10-18				1.65	70	YES	2013-10-28	NO			YES	2017-11-08	LDL < 1000 Copies	not_documented	Yes	Completed	2017-04-18							Every_month	No		No		6_months
VIHIGA	Team 7	VIHIGA	JUNCTION MEDICAL CLINIC	VIHIGA SUB COUNTY	16157	Level 3	Above 5 Years	13		Male	4	CCC		NO					2017-09-03				1.5	45	YES	2014-09-18	NO			YES	2018-03-21	LDL < 1000 Copies	not_documented	Yes	Completed	2018-03-19							Every_month	No		No		6_months
VIHIGA	Team 7	VIHIGA	JUNCTION MEDICAL CLINIC	VIHIGA SUB COUNTY	16157	Level 3	Above 5 Years	46		Female	8	CCC		YES	4	YES	Cough Fever Night_sweats Weight_loss		2016-09-08				1.6	55	YES	2014-06-09	NO			YES	2017-10-09	LDL < 1000 Copies	not_documented	Yes	Completed	2017-04-07							Every_month	No		No		6_months
VIHIGA	Team 7	VIHIGA	JUNCTION MEDICAL CLINIC	VIHIGA SUB COUNTY	16157	Level 3	Above 5 Years	55		Male	11	CCC		YES	1	YES	Cough Fever Night_sweats Weight_loss		2016-05-05				1.6	58	YES	2014-06-06	NO			YES	2017-08-04	LDL < 1000 Copies	not_documented	Yes	Completed	2016-11-12							Every_month	No		No		6_months
VIHIGA	Team 7	VIHIGA	JUNCTION MEDICAL CLINIC	VIHIGA SUB COUNTY	16157	Level 3	Above 5 Years	57		Female	17	CCC		YES	12	YES	Cough Fever Night_sweats Weight_loss		2016-09-10				1.6	50	YES	2014-07-22	NO			YES	2017-10-06	LDL < 1000 Copies	not_documented	Yes	Completed	2017-03-10							Every_month	No		No		6_months
VIHIGA	Team 7	VIHIGA	JUNCTION MEDICAL CLINIC	VIHIGA SUB COUNTY	16157	Level 3	Above 5 Years	30		Female	27	CCC		YES	6	YES	Cough Fever Night_sweats Weight_loss		2016-10-19				1.7	70	YES	2015-04-28	YES	2015-12-27	LDL < 1000 Copies	YES	2018-06-12	LDL < 1000 Copies	not_documented	Yes	Completed	2017-04-19							Every_2_Months	No		No		6_months
VIHIGA	Team 7	VIHIGA	JUNCTION MEDICAL CLINIC	VIHIGA SUB COUNTY	16157	Level 3	Below 5 Years		4	Male	19	CCC		YES	12	YES	Cough Fever Night_sweats Weight_loss		2016-12-05	999	15	999			YES	2014-08-08	NO			YES	2018-06-08	LDL < 1000 Copies	not_documented	Yes	Completed	2017-05-06							Every_2_Months	No		No		18_months
VIHIGA	Team 7	VIHIGA	JUNCTION MEDICAL CLINIC	VIHIGA SUB COUNTY	16157	Level 3	Above 5 Years	34		Female	22	CCC		YES	1	NO			2018-01-20				1.6	50	YES	2014-08-14	NO			NO			not_documented	Yes	Completed	2018-07-22							less_month	No		No		6_months
VIHIGA	Team 7	VIHIGA	JUNCTION MEDICAL CLINIC	VIHIGA SUB COUNTY	16157	Level 3	Above 5 Years	13		Male	TI4521	CCC		YES	3	YES	Cough Fever Night_sweats Weight_loss		2017-01-22				1.6	50	YES	2015-10-17	NO			YES	2017-11-22	LDL < 1000 Copies	not_documented	Yes	Completed	2017-07-22							Every_3_Months	No		No		6_months
VIHIGA	Team 7	VIHIGA	JUNCTION MEDICAL CLINIC	VIHIGA SUB COUNTY	16157	Level 3	Above 5 Years	45		Male	28	CCC		YES	5	YES	Cough Fever Night_sweats Weight_loss		2016-09-12				1.8	68	YES	2014-11-22	NO			YES	2017-08-06	LDL < 1000 Copies	not_documented	Yes	Completed	2017-03-12							Every_month	No		No		6_months
VIHIGA	Team 7	VIHIGA	JUNCTION MEDICAL CLINIC	VIHIGA SUB COUNTY	16157	Level 3	Above 5 Years	36		Female	31	CCC		YES	6	YES	Cough Fever Night_sweats Weight_loss		2016-09-07				1.6	50	YES	2014-12-17	NO			YES	2017-09-02	DETECTABLE > 1000 Copies	not_documented	Yes	Completed	2017-03-07							less_month	No		No		6_months
VIHIGA	Team 7	VIHIGA	JUNCTION MEDICAL CLINIC	VIHIGA SUB COUNTY	16157	Level 3	Above 5 Years	39		Male	33	CCC		YES	3	NO			2016-07-19				1.75	52	YES	2015-03-04	YES	2015-08-22	LDL < 1000 Copies	YES	2017-07-26	LDL < 1000 Copies	not_documented	Yes	Completed	2016-12-19							Every_month	No		No		6_months
VIHIGA	Team 7	VIHIGA	JUNCTION MEDICAL CLINIC	VIHIGA SUB COUNTY	16157	Level 3	Above 5 Years	58		Female	38	CCC		YES	5	YES	Cough Fever Night_sweats Weight_loss		2017-04-04				1.6	70	YES	2015-04-28	NO			YES	2017-05-27	LDL < 1000 Copies	not_documented	Yes	Completed	2017-10-04							Every_month	No		No		6_months
VIHIGA	Team 7	VIHIGA	JUNCTION MEDICAL CLINIC	VIHIGA SUB COUNTY	16157	Level 3	Above 5 Years	33		Female	36	CCC		YES	7	YES	Cough Fever Night_sweats Weight_loss		2017-08-09				1.7	62	YES	2015-05-07	NO			NO			not_documented	Yes	Completed	2018-02-20							Every_month	No		No		6_months
VIHIGA	Team 7	VIHIGA	JUNCTION MEDICAL CLINIC	VIHIGA SUB COUNTY	16157	Level 3	Above 5 Years	43		Male	38	CCC		YES	3	YES	Fever Cough Weight_loss Night_sweats		2017-10-02				1.7	64	YES	2015-05-29	NO			YES	2018-04-23	DETECTABLE > 1000 Copies	not_documented	Yes	Completed	2018-04-15							Every_month	No		No		6_months
VIHIGA	Team 7	VIHIGA	JUNCTION MEDICAL CLINIC	VIHIGA SUB COUNTY	16157	Level 3	Above 5 Years	11		Male	40	CCC		YES	8	YES	Cough Fever Weight_loss Lethargy		2016-11-22				1.2	28	YES	2015-07-16	YES	2016-03-05	LDL < 1000 Copies	YES	2018-11-27	LDL < 1000 Copies	not_documented	Yes	Completed	2017-05-25							Every_month	No		No		6_months
VIHIGA	Team 7	VIHIGA	JUNCTION MEDICAL CLINIC	VIHIGA SUB COUNTY	16157	Level 3	Above 5 Years	56		Male	42	CCC		YES	2	YES	Fever Cough Night_sweats Weight_loss		2017-06-12				1.65	60	YES	2015-07-24	NO			YES	2018-02-15	LDL < 1000 Copies	not_documented	Yes	Completed	2018-01-13							Every_month	No		No		6_months
VIHIGA	Team 7	VIHIGA	JUNCTION MEDICAL CLINIC	VIHIGA SUB COUNTY	16157	Level 3	Above 5 Years	34		Female	44	CCC		YES	10	YES	Cough Fever Night_sweats Weight_loss		2018-02-20				1.6	48	YES	2015-08-21	NO			YES	2018-05-13	DETECTABLE > 1000 Copies	not_documented	Yes	Completed	2018-08-20							less_month	No		No		6_months
VIHIGA	Team 7	VIHIGA	JUNCTION MEDICAL CLINIC	VIHIGA SUB COUNTY	16157	Level 3	Above 5 Years	9		Male	45	CCC		YES	7	NO			2018-02-20				1.2	18	YES	2017-08-29	NO			YES	2018-05-05	DETECTABLE > 1000 Copies	not_documented	Yes	Completed	2018-08-04							Every_month	No		No		6_months
VIHIGA	Team 7	VIHIGA	JUNCTION MEDICAL CLINIC	VIHIGA SUB COUNTY	16157	Level 3	Above 5 Years	35		Female	50	CCC		YES	2	YES	Cough Fever Night_sweats Weight_loss		2017-06-20				1.6	50	YES	2015-12-16	YES	2016-12-22	LDL < 1000 Copies	YES	2017-12-28	LDL < 1000 Copies	not_documented	Yes	Completed	2018-01-20							Every_3_Months	No		No		6_months
VIHIGA	Team 7	VIHIGA	JUNCTION MEDICAL CLINIC	VIHIGA SUB COUNTY	16157	Level 3	Above 5 Years	43		Male	51	CCC		YES	3	NO			2016-06-17				1.65	61	YES	2016-01-25	NO			YES	2018-04-17	DETECTABLE > 1000 Copies	not_documented	Yes	Completed	2017-01-15							Every_2_Months	No		No		6_months
VIHIGA	Team 7	VIHIGA	JUNCTION MEDICAL CLINIC	VIHIGA SUB COUNTY	16157	Level 3	Above 5 Years	52		Female	51	CCC		YES	1	NO			2016-06-17				1.6	45	YES	2016-01-26	NO			YES	2017-08-07	DETECTABLE > 1000 Copies	not_documented	Yes	Completed	2017-01-15							less_month	No		No		6_months
VIHIGA	Team 7	VIHIGA	JUNCTION MEDICAL CLINIC	VIHIGA SUB COUNTY	16157	Level 3	Above 5 Years	50		Male	53	CCC		YES	9	YES	Cough Fever Night_sweats Weight_loss		2017-05-10				1.6	50	YES	2016-02-04	NO			YES	2018-05-02	LDL < 1000 Copies	not_documented	Yes	Completed	2017-11-11							Every_month	No		No		6_months
VIHIGA	Team 7	VIHIGA	JUNCTION MEDICAL CLINIC	VIHIGA SUB COUNTY	16157	Level 3	Above 5 Years	60		Female	56	CCC		YES	3	YES	Cough Fever Night_sweats Weight_loss		2017-09-07				1.6	60	YES	2016-08-16	NO			YES	2018-06-06	LDL < 1000 Copies	not_documented	Yes	Completed	2018-02-08							Every_2_Months	No		No		6_months
VIHIGA	Team 7	VIHIGA	JUNCTION MEDICAL CLINIC	VIHIGA SUB COUNTY	16157	Level 3	Above 5 Years	33		Female	57	CCC		NO					2018-05-20				1.6	60	YES	2016-04-18	YES	2017-07-20	LDL < 1000 Copies	NO			not_documented	Yes	Completed	2018-11-21							Every_month	No		No		6_months
VIHIGA	Team 7	VIHIGA	JUNCTION MEDICAL CLINIC	VIHIGA SUB COUNTY	16157	Level 3	Above 5 Years	34		Female	59	CCC		YES	3	NO			2017-02-14				1.6	40	YES	2016-06-09	NO			YES	2017-03-04	LDL < 1000 Copies	not_documented	Yes	Completed	2017-08-06							less_month	No		No		6_months
VIHIGA	Team 7	VIHIGA	JUNCTION MEDICAL CLINIC	VIHIGA SUB COUNTY	16157	Level 3	Above 5 Years	74		Male	62	CCC		YES	8	YES	Cough Fever Weight_loss Night_sweats		2017-06-01				1.6	55	YES	2016-06-22	NO			YES	2018-04-08	LDL < 1000 Copies	not_documented	Yes	Completed	2018-01-12							Every_month	No		No		6_months
VIHIGA	Team 7	VIHIGA	JUNCTION MEDICAL CLINIC	VIHIGA SUB COUNTY	16157	Level 3	Above 5 Years	65		Female	64	CCC		YES	3	YES	Cough Fever Night_sweats Weight_loss		2016-11-13				1.6	70	YES	2016-07-04	NO			YES	2017-08-06	DETECTABLE > 1000 Copies	not_documented	Yes	Completed	2017-05-13							Every_month	No		No		6_months
VIHIGA	Team 7	VIHIGA	JUNCTION MEDICAL CLINIC	VIHIGA SUB COUNTY	16157	Level 3	Above 5 Years	26		Male	72	CCC		YES	10	YES	Cough Fever Night_sweats Weight_loss		2017-07-19				1.6	50	YES	2017-02-02	NO			YES	2017-10-21	LDL < 1000 Copies	not_documented	Yes	Completed	2018-01-19							Every_month	No		No		6_months
VIHIGA	Team 7	VIHIGA	JUNCTION MEDICAL CLINIC	VIHIGA SUB COUNTY	16157	Level 3	Above 5 Years	28		Female	75	CCC		YES	5	YES	Cough Fever Night_sweats Weight_loss		2018-02-13				1.6	50	YES	2017-05-02	NO			YES	2018-07-07	LDL < 1000 Copies	not_documented	Yes	Completed	2018-07-19							Every_month	No		No		6_months
VIHIGA	Team 7	VIHIGA	JUNCTION MEDICAL CLINIC	VIHIGA SUB COUNTY	16157	Level 3	Above 5 Years	26		Male	76	CCC		YES	8	YES	Cough Fever Night_sweats Weight_loss		2017-12-26				1.6	45	YES	2017-05-03	NO			YES	2018-08-16	LDL < 1000 Copies	not_documented	Yes	Completed	2018-06-28							Every_month	No		No		6_months
VIHIGA	Team 7	VIHIGA	JUNCTION MEDICAL CLINIC	VIHIGA SUB COUNTY	16157	Level 3	Above 5 Years	35		Female	79	CCC		YES	5	YES	Cough Fever Night_sweats Weight_loss		2018-03-11				1.6	58	YES	2017-06-19	NO			YES	2018-04-12	LDL < 1000 Copies	not_documented	Yes	Completed	2018-09-11							less_month	No		No		6_months
VIHIGA	Team 7	VIHIGA	JUNCTION MEDICAL CLINIC	VIHIGA SUB COUNTY	16157	Level 3	Above 5 Years	32		Male	80	CCC		YES	6	YES	Cough Fever Night_sweats Weight_loss		2018-02-23				1.8	60	YES	2017-06-23	NO			NO			not_documented	Yes	Completed	2018-08-23							Every_month	No		No		6_months
VIHIGA	Team 7	VIHIGA	JUNCTION MEDICAL CLINIC	VIHIGA SUB COUNTY	16157	Level 3	Above 5 Years	22		Female	81	CCC		YES	6	YES	Cough Fever Night_sweats Weight_loss		2018-01-23				1.7	50	YES	2017-06-23	YES	2017-06-23	LDL < 1000 Copies	YES	2018-11-30	LDL < 1000 Copies	not_documented	Yes	Completed	2018-07-23							Every_month	No		No		6_months
VIHIGA	Team 7	VIHIGA	JUNCTION MEDICAL CLINIC	VIHIGA SUB COUNTY	16157	Level 3	Above 5 Years	24		Female	85	CCC		YES	5	YES	Cough Fever Night_sweats Weight_loss		2018-02-08				1.6	50	YES	2017-08-23	NO			YES	2018-03-21	LDL < 1000 Copies	not_documented	Yes	Completed	2018-08-08							Every_month	No		No		6_months
VIHIGA	Team 7	VIHIGA	JUNCTION MEDICAL CLINIC	VIHIGA SUB COUNTY	16157	Level 3	Above 5 Years	37		Male	87	CCC		YES	2	YES	Cough Fever Night_sweats Weight_loss		2018-04-13				1.7	70	YES	2017-11-12	NO			YES	2018-12-31	LDL < 1000 Copies	not_documented	Yes	Completed	2018-10-12							less_month	No		No		6_months
VIHIGA	Team 7	VIHIGA	JUNCTION MEDICAL CLINIC	VIHIGA SUB COUNTY	16157	Level 3	Above 5 Years	8		Female	TI11185	CCC		YES	7	YES	Cough Fever Night_sweats Weight_loss		2017-06-16				1.3	20	YES	2013-03-27	NO			YES	2017-08-11	LDL < 1000 Copies	not_documented	Yes	Completed	2018-01-12							Every_month	No		No		6_months
VIHIGA	Team 7	VIHIGA	JUNCTION MEDICAL CLINIC	VIHIGA SUB COUNTY	16157	Level 3	Above 5 Years	26		Female	TI11184	CCC		YES	9	YES	Cough Fever Night_sweats Weight_loss		2017-06-16				1.6	70	YES	2014-09-24	NO			YES	2017-08-11	LDL < 1000 Copies	not_documented	Yes	Completed	2018-01-12							Every_month	No		No		6_months
VIHIGA	Team 7	VIHIGA	JUNCTION MEDICAL CLINIC	VIHIGA SUB COUNTY	16157	Level 3	Above 5 Years	78		Male	328	CCC		YES	4	NO			2017-09-03				1.6	48	YES	2016-01-19	NO			YES	2018-04-06	LDL < 1000 Copies	not_documented	Yes	Completed	2018-03-13							less_month	No		No		6_months
WEST_POKOT	Team 4	WEST_POKOT	KACHELIBA SUB COUNTY HOSPITAL	WEST POKOT SUB COUNTY	14701	Level 4	Above 5 Years	61		Female	369	TB_Clinic		YES	4	YES	Fever Cough Night_sweats Weight_loss		2016-02-13				1.6	43	YES	2016-02-03	NO			YES	2017-09-22	LDL < 1000 Copies	not_documented	Yes	Completed	2017-05-04							Every_3_Months	No		No		Others
WEST_POKOT	Team 4	WEST_POKOT	KACHELIBA SUB COUNTY HOSPITAL	WEST POKOT SUB COUNTY	14701	Level 4	Above 5 Years	28		Female	138	Out_Patient_Clinic		YES	2	YES	Cough Fever Night_sweats Weight_loss		2016-05-23				1.5	54	YES	2011-12-13	YES	2015-10-20	DETECTABLE > 1000 Copies	YES	2018-11-02	DETECTABLE > 1000 Copies	not_documented	Yes	Completed	2017-05-16							Every_3_Months	No		No		Others
WEST_POKOT	Team 4	WEST_POKOT	KACHELIBA SUB COUNTY HOSPITAL	WEST POKOT SUB COUNTY	14701	Level 4	Above 5 Years	41		Female	51	CCC		YES	0	YES	Cough Fever Night_sweats Weight_loss		2015-11-05				1.5	55	YES	2008-04-04	YES	2015-04-08	LDL < 1000 Copies	YES	2017-08-21	LDL < 1000 Copies	not_documented	Yes	Completed	2016-06-16							Every_month	No		No		Others
WEST_POKOT	Team 4	WEST_POKOT	KACHELIBA SUB COUNTY HOSPITAL	WEST POKOT SUB COUNTY	14701	Level 4	Above 5 Years	55		Female	39	CCC		YES	3	YES	Cough Fever Night_sweats Weight_loss		2015-09-10				1.5	52	YES	2007-08-01	YES	2015-08-02	DETECTABLE > 1000 Copies	YES	2016-12-13	DETECTABLE > 1000 Copies	not_documented	Yes	Completed	2016-03-11							Every_month	No		No		Others
WEST_POKOT	Team 4	WEST_POKOT	KACHELIBA SUB COUNTY HOSPITAL	WEST POKOT SUB COUNTY	14701	Level 4	Above 5 Years	48		Female	42	CCC		YES	0	YES	Cough Fever Night_sweats Weight_loss		2016-05-25				1.5	69	YES	2014-09-11	YES	2014-04-07	LDL < 1000 Copies	YES	2018-09-25	LDL < 1000 Copies	not_documented	Yes	Completed	2016-11-10							Every_month	No		No		Others
WEST_POKOT	Team 4	WEST_POKOT	KACHELIBA SUB COUNTY HOSPITAL	WEST POKOT SUB COUNTY	14701	Level 4	Above 5 Years	38		Female	48	CCC		YES	2	YES	Fever Cough Night_sweats Weight_loss		2016-04-28				999	40	YES	2008-02-04	YES	2014-01-03	LDL < 1000 Copies	YES	2018-05-15	LDL < 1000 Copies	not_documented	Yes	Completed	2016-11-23							Every_month	No		No		Others
WEST_POKOT	Team 4	WEST_POKOT	KACHELIBA SUB COUNTY HOSPITAL	WEST POKOT SUB COUNTY	14701	Level 4	Above 5 Years	36		Female	42	Out_Patient_Clinic		YES	1	YES	Fever Cough Night_sweats Weight_loss		2016-01-28				1.4	38	YES	2011-03-16	YES	2015-05-05	LDL < 1000 Copies	YES	2017-03-02	LDL < 1000 Copies	not_documented	Yes	Completed	2016-07-29							Every_month	No		No		Others
WEST_POKOT	Team 4	WEST_POKOT	KACHELIBA SUB COUNTY HOSPITAL	WEST POKOT SUB COUNTY	14701	Level 4	Above 5 Years	66		Female	55	CCC		YES	2	YES	Cough Fever Night_sweats Weight_loss		2015-12-10				1.4	39	YES	2009-02-01	NO			YES	2016-06-12	LDL < 1000 Copies	not_documented	Yes	Completed	2016-05-15							Every_month	No		No		6_months
WEST_POKOT	Team 4	WEST_POKOT	KACHELIBA SUB COUNTY HOSPITAL	WEST POKOT SUB COUNTY	14701	Level 4	Above 5 Years	38		Female	100	Out_Patient_Clinic		YES	2	YES	Cough Fever Night_sweats Weight_loss		2016-10-21				999	50	YES	2011-07-08	YES	2015-04-08	DETECTABLE > 1000 Copies	YES	2017-10-03	DETECTABLE > 1000 Copies	not_documented	Yes	Completed	2017-06-16							Every_2_Months	No		No		6_months
WEST_POKOT	Team 4	WEST_POKOT	KACHELIBA SUB COUNTY HOSPITAL	WEST POKOT SUB COUNTY	14701	Level 4	Above 5 Years	30		Female	34	CCC		YES	4	YES	Cough Fever Night_sweats Weight_loss		2016-04-28				1.5	53	YES	2016-04-28	NO			YES	2016-09-26	LDL < 1000 Copies	not_documented	Yes	Completed	2016-10-21							Every_month	No		No		6_months
WEST_POKOT	Team 4	WEST_POKOT	KACHELIBA SUB COUNTY HOSPITAL	WEST POKOT SUB COUNTY	14701	Level 4	Above 5 Years	60		Female	38	CCC		YES	5	YES	Cough Fever Night_sweats Weight_loss		2016-09-08				1.5	49	YES	2011-03-17	YES	2016-03-15	LDL < 1000 Copies	YES	2019-01-30	LDL < 1000 Copies	not_documented	Yes	Completed	2017-03-08							Every_3_Months	No		No		6_months
WEST_POKOT	Team 4	WEST_POKOT	KACHELIBA SUB COUNTY HOSPITAL	WEST POKOT SUB COUNTY	14701	Level 4	Above 5 Years	52		Male	1	CCC		YES	4	YES	Cough Fever Night_sweats Weight_loss		2016-07-07				1.5	62	YES	2007-04-24	YES	2014-05-10	LDL < 1000 Copies	YES	2018-05-07	LDL < 1000 Copies	not_documented	Yes	Completed	2017-01-19							Every_month	No		No		6_months
WEST_POKOT	Team 4	WEST_POKOT	KACHELIBA SUB COUNTY HOSPITAL	WEST POKOT SUB COUNTY	14701	Level 4	Above 5 Years	50		Female	413	Out_Patient_Clinic		YES	4	YES	Cough Fever Night_sweats Weight_loss		2016-09-09				1.6	44	YES	2016-04-26	NO			YES	2018-05-07	LDL < 1000 Copies	not_documented	Yes	Completed	2017-05-17							Every_month	No		No		6_months
WEST_POKOT	Team 4	WEST_POKOT	KACHELIBA SUB COUNTY HOSPITAL	WEST POKOT SUB COUNTY	14701	Level 4	Above 5 Years	47		Female	19	CCC		YES	2	YES	Cough Fever Night_sweats Weight_loss		2016-10-01				1.7	83	YES	2006-05-25	YES	2015-08-02	LDL < 1000 Copies	YES	2018-05-07	LDL < 1000 Copies	not_documented	Yes	Completed	2017-08-25							Every_3_Months	No		No		6_months
WEST_POKOT	Team 4	WEST_POKOT	KACHELIBA SUB COUNTY HOSPITAL	WEST POKOT SUB COUNTY	14701	Level 4	Above 5 Years	40		Male	31	CCC		YES	4	YES	Cough Night_sweats Fever Weight_loss		2015-09-02				1.5	60	YES	2009-12-05	YES	2015-08-02	DETECTABLE > 1000 Copies	YES	2017-08-03	LDL < 1000 Copies	not_documented	Yes	Completed	2016-03-10							Every_month	No		No		6_months
WEST_POKOT	Team 4	WEST_POKOT	KACHELIBA SUB COUNTY HOSPITAL	WEST POKOT SUB COUNTY	14701	Level 4	Above 5 Years	41		Female	45	CCC		YES	0	YES	Cough Fever Night_sweats Weight_loss		2016-10-22				1.7	65	YES	2008-03-27	YES	2016-08-11	LDL < 1000 Copies	YES	2018-05-15	LDL < 1000 Copies	not_documented	Yes	Completed	2017-03-03							Every_month	No		No		6_months
WEST_POKOT	Team 4	WEST_POKOT	KACHELIBA SUB COUNTY HOSPITAL	WEST POKOT SUB COUNTY	14701	Level 4	Above 5 Years	6		Male	207	CCC		YES	0	YES	Cough Failure_to_thrive Lethargy Fever		2016-09-01				1	16	YES	2013-10-03	NO			YES	2018-11-05	DETECTABLE > 1000 Copies	not_documented	Yes	Completed	2017-03-04							Every_month	No		No		6_months
WEST_POKOT	Team 4	WEST_POKOT	KACHELIBA SUB COUNTY HOSPITAL	WEST POKOT SUB COUNTY	14701	Level 4	Above 5 Years	11		Male	261	CCC		YES	0	YES	Cough Fever Night_sweats Weight_loss		2016-09-08				1.2	18	YES	2014-07-06	YES	2015-08-02	DETECTABLE > 1000 Copies	YES	2018-12-24	DETECTABLE > 1000 Copies	not_documented	Yes	Completed	2017-03-04							Every_month	No		No		6_months
WEST_POKOT	Team 4	WEST_POKOT	KACHELIBA SUB COUNTY HOSPITAL	WEST POKOT SUB COUNTY	14701	Level 4	Above 5 Years	13		Female	362	CCC		YES	2	YES	Cough Fever Night_sweats Weight_loss		2016-08-10				1.3	21	YES	2015-10-01	NO			YES	2018-07-09	DETECTABLE > 1000 Copies	not_documented	Yes	Completed	2017-02-04							Every_month	No		No		6_months
WEST_POKOT	Team 4	WEST_POKOT	KACHELIBA SUB COUNTY HOSPITAL	WEST POKOT SUB COUNTY	14701	Level 4	Above 5 Years	61		Male	49	CCC		YES	3	YES	Cough Fever Night_sweats Weight_loss		2016-06-29				1.6	52	YES	2010-01-28	NO			YES	2017-07-31	LDL < 1000 Copies	not_documented	Yes	Completed	2017-01-24							Every_month	No		No		6_months
WEST_POKOT	Team 4	WEST_POKOT	KACHELIBA SUB COUNTY HOSPITAL	WEST POKOT SUB COUNTY	14701	Level 4	Above 5 Years	21		Female	333	CCC		YES	0	YES	Cough Fever Night_sweats Weight_loss		2016-08-03				1.5	58	YES	2015-04-01	NO			YES	2017-04-18	LDL < 1000 Copies	not_documented	Yes	Completed	2017-02-02							Every_month	No		No		6_months
WEST_POKOT	Team 4	WEST_POKOT	KACHELIBA SUB COUNTY HOSPITAL	WEST POKOT SUB COUNTY	14701	Level 4	Above 5 Years	22		Female	359	Out_Patient_Clinic		YES	0	YES	Cough Fever Night_sweats Weight_loss		2016-08-10				999	52	YES	2016-08-10	NO			NO			No	Yes	Completed	2017-02-02							Every_month	No		No		6_months
WEST_POKOT	Team 4	WEST_POKOT	KACHELIBA SUB COUNTY HOSPITAL	WEST POKOT SUB COUNTY	14701	Level 4	Above 5 Years	40		Female	458	CCC		YES	7	YES	Cough Fever Night_sweats Weight_loss		2017-05-18				1.6	35	YES	2016-11-24	NO			YES	2017-06-30	LDL < 1000 Copies	not_documented	Yes	Completed	2017-11-21							Every_2_Months	No		No		6_months
WEST_POKOT	Team 4	WEST_POKOT	KACHELIBA SUB COUNTY HOSPITAL	WEST POKOT SUB COUNTY	14701	Level 4	Above 5 Years	7		Male	307	CCC		YES	0	YES	Cough Fever Weight_loss		2016-02-05				0.93	18	YES	2015-02-26	NO			NO			not_documented	Yes	Completed	2016-07-27							Every_month	No		No		6_months
WEST_POKOT	Team 4	WEST_POKOT	KACHELIBA SUB COUNTY HOSPITAL	WEST POKOT SUB COUNTY	14701	Level 4	Above 5 Years	24		Male	383	CCC		YES	1	YES	Cough Fever Night_sweats Weight_loss		2016-07-28				1.7	56	YES	2016-04-06	NO			YES	2017-05-03	LDL < 1000 Copies	not_documented	Yes	Completed	2017-02-04							Every_month	No		No		6_months
WEST_POKOT	Team 4	WEST_POKOT	KACHELIBA SUB COUNTY HOSPITAL	WEST POKOT SUB COUNTY	14701	Level 4	Above 5 Years	45		Female	38	CCC		YES	4	YES	Cough Fever Night_sweats Weight_loss		2016-09-08				1.5	51	YES	2016-05-25	NO			YES	2017-04-18	LDL < 1000 Copies	not_documented	Yes	Completed	2017-03-04							Every_month	No		No		6_months
WEST_POKOT	Team 4	WEST_POKOT	KACHELIBA SUB COUNTY HOSPITAL	WEST POKOT SUB COUNTY	14701	Level 4	Above 5 Years	6		Female	26	CCC		YES	0	YES	Cough Fever Night_sweats Weight_loss		2016-09-09				1.1	15	YES	2011-02-21	YES	2016-01-06	DETECTABLE > 1000 Copies	YES	2018-12-21	DETECTABLE > 1000 Copies	not_documented	Yes	Completed	2017-02-17							Every_month	No		No		Others
WEST_POKOT	Team 4	WEST_POKOT	KACHELIBA SUB COUNTY HOSPITAL	WEST POKOT SUB COUNTY	14701	Level 4	Above 5 Years	44		Male	45	CCC		YES	1	YES	Cough Fever Night_sweats Weight_loss		2016-02-17				1.6	50	YES	2009-05-25	YES	2014-02-06	LDL < 1000 Copies	YES	2017-08-01	LDL < 1000 Copies	not_documented	Yes	Completed	2017-01-17							Every_month	No		No		6_months
WEST_POKOT	Team 4	WEST_POKOT	KACHELIBA SUB COUNTY HOSPITAL	WEST POKOT SUB COUNTY	14701	Level 4	Above 5 Years	56		Female	588	CCC		YES	0	YES	Cough Fever Night_sweats Weight_loss		2018-03-01				1.7	63	YES	2018-02-15	NO			YES	2018-09-20	LDL < 1000 Copies	not_documented	Yes	Completed	2018-08-16							Every_2_Months	No		No		Others
WEST_POKOT	Team 4	WEST_POKOT	KACHELIBA SUB COUNTY HOSPITAL	WEST POKOT SUB COUNTY	14701	Level 4	Above 5 Years	38		Female	537	Out_Patient_Clinic		YES	0	YES	Cough Fever Night_sweats Weight_loss		2018-01-16				1.7	56	YES	2015-10-04	NO			NO			not_documented	Yes	Completed	2018-05-17							Every_2_Months	No		No		6_months
WEST_POKOT	Team 4	WEST_POKOT	KACHELIBA SUB COUNTY HOSPITAL	WEST POKOT SUB COUNTY	14701	Level 4	Below 5 Years		48	Female	601	Out_Patient_Clinic		YES	0	YES	Cough Fever Weight_loss		2018-03-24	1	12.6	999			YES	2018-03-24	NO			NO			not_documented	Yes	Completed	2018-09-01							Every_month	No		No		Others
WEST_POKOT	Team 4	WEST_POKOT	KACHELIBA SUB COUNTY HOSPITAL	WEST POKOT SUB COUNTY	14701	Level 4	Above 5 Years	32		Male	607	Out_Patient_Clinic		YES	0	YES	Cough Fever Night_sweats Weight_loss		2018-05-04				1.6	52	YES	2018-05-04	NO			NO			not_documented	Yes	Completed	2018-11-06							Every_month	No		No		Others
WEST_POKOT	Team 4	WEST_POKOT	KACHELIBA SUB COUNTY HOSPITAL	WEST POKOT SUB COUNTY	14701	Level 4	Above 5 Years	46		Female	592	Out_Patient_Clinic		YES	0	YES	Cough Fever Night_sweats Weight_loss		2018-03-07				1.6	48	YES	2018-03-07	NO			YES	2018-11-22	LDL < 1000 Copies	not_documented	Yes	Completed	2018-07-18							Every_month	No		No		Others
WEST_POKOT	Team 4	WEST_POKOT	KACHELIBA SUB COUNTY HOSPITAL	WEST POKOT SUB COUNTY	14701	Level 4	Above 5 Years	40		Male	596	CCC		YES	0	YES	Fever Cough Night_sweats Weight_loss		2018-03-14				1.6	44.7	YES	2018-03-14	NO			NO			not_documented	Yes	Completed	2018-09-18							Every_2_Months	No		No		Others
WEST_POKOT	Team 4	WEST_POKOT	KACHELIBA SUB COUNTY HOSPITAL	WEST POKOT SUB COUNTY	14701	Level 4	Above 5 Years	39		Female	584	Out_Patient_Clinic		YES	0	YES	Cough Fever Night_sweats Weight_loss		2018-03-23				1.5	39	YES	2018-02-08	NO			YES	2018-09-20	LDL < 1000 Copies	not_documented	Yes	Completed	2018-10-02							Every_month	No		No		Others
WEST_POKOT	Team 4	WEST_POKOT	KACHELIBA SUB COUNTY HOSPITAL	WEST POKOT SUB COUNTY	14701	Level 4	Above 5 Years	36		Female	612	CCC		YES	0	YES	Cough Fever Night_sweats Weight_loss		2018-05-07				1.7	54	YES	2018-05-07	NO			NO			not_documented	Yes	Completed	2018-10-06							Every_month	No		No		Others
WEST_POKOT	Team 4	WEST_POKOT	KACHELIBA SUB COUNTY HOSPITAL	WEST POKOT SUB COUNTY	14701	Level 4	Above 5 Years	56		Male	600	Out_Patient_Clinic		YES	0	YES	Cough Fever Night_sweats Weight_loss		2018-03-22				1.6	54	YES	2018-03-06	NO			YES	2018-11-05	LDL < 1000 Copies	not_documented	Yes	Completed	2018-08-20							Every_month	No		No		Others
WEST_POKOT	Team 4	WEST_POKOT	KACHELIBA SUB COUNTY HOSPITAL	WEST POKOT SUB COUNTY	14701	Level 4	Above 5 Years	46		Female	598	Out_Patient_Clinic		YES	0	YES	Cough Fever Night_sweats Weight_loss		2018-03-16				1.7	58	YES	2018-03-16	NO			YES	2018-09-20	LDL < 1000 Copies	not_documented	Yes	Completed	2018-09-16							Every_month	No		No		Others
WEST_POKOT	Team 4	WEST_POKOT	KACHELIBA SUB COUNTY HOSPITAL	WEST POKOT SUB COUNTY	14701	Level 4	Above 5 Years	28		Male	606	Out_Patient_Clinic		YES	0	YES	Cough Fever Night_sweats Weight_loss		2018-05-03				1.8	53	YES	2018-05-03	NO			NO			not_documented	Yes	Completed	2018-10-31							Every_2_Months	No		No		Others
NANDI	Team 8	NANDI	KAIBOI MISSION HOSPITAL	EMGWEN SUB COUNTY	14749	Level 3	Above 5 Years	58		Male	115	CCC		YES	2	YES	Cough Fever Night_sweats Weight_loss		2017-08-19				999	49	YES	2017-06-29	NO			NO			No	Yes	Completed	2018-02-19							Every_month	No		No		12_months
NANDI	Team 8	NANDI	KAIBOI MISSION HOSPITAL	EMGWEN SUB COUNTY	14749	Level 3	Above 5 Years	45		Female	82	Out_Patient_Clinic		YES	1	YES	Cough Fever Night_sweats Weight_loss		2016-06-22				1.63	57	YES	2016-01-06	YES	2016-04-19	LDL < 1000 Copies	YES	2017-03-28	LDL < 1000 Copies	No	Yes	Completed	2017-01-01							Every_3_Months	No		No		24_months
NANDI	Team 8	NANDI	KAIBOI MISSION HOSPITAL	EMGWEN SUB COUNTY	14749	Level 3	Above 5 Years	45		Female	121	CCC		NO					2018-06-05				1.78	45.4	YES	2017-09-18	NO			NO			No	Yes	Completed	2018-12-05							Every_month	not_documented		not_documented		6_months
NANDI	Team 8	NANDI	KAIBOI MISSION HOSPITAL	EMGWEN SUB COUNTY	14749	Level 3	Above 5 Years	54		Female	14	Out_Patient_Clinic		YES	1	YES	Cough Fever Night_sweats Weight_loss		2016-04-29				1.56	52	YES	2015-07-01	YES	2015-09-20	LDL < 1000 Copies	YES	2018-05-14	LDL < 1000 Copies	No	Yes	Completed	2016-10-20							Every_2_Months	No		No		12_months
NANDI	Team 8	NANDI	KAIBOI MISSION HOSPITAL	EMGWEN SUB COUNTY	14749	Level 3	Above 5 Years	35		Female	10	MCH/PMTCT		NO					2018-05-03				1.63	50	YES	2013-03-27	NO			NO			No	Yes	Completed	2018-11-03							Every_month	not_documented		not_documented		6_months
NANDI	Team 8	NANDI	KAIBOI MISSION HOSPITAL	EMGWEN SUB COUNTY	14749	Level 3	Above 5 Years	12		Female	1462300210	CCC		YES	4	YES	Cough Fever Lethargy Weight_loss		2016-09-29				1.36	36	YES	2013-06-25	YES	2016-08-19	LDL < 1000 Copies	YES	2017-08-07	LDL < 1000 Copies	No	Yes	Completed	2017-03-13							Every_month	No		No		12_months
NANDI	Team 8	NANDI	KAIBOI MISSION HOSPITAL	EMGWEN SUB COUNTY	14749	Level 3	Above 5 Years	43		Male	3640246512	Out_Patient_Clinic		YES	1	YES	Cough Fever Night_sweats Weight_loss		2016-07-14				1.88	62	YES	2010-10-13	YES	2015-07-02	LDL < 1000 Copies	YES	2016-08-19	LDL < 1000 Copies	No	Yes	Completed	2017-01-21							Every_2_Months	No		No		12_months
NANDI	Team 8	NANDI	KAIBOI MISSION HOSPITAL	EMGWEN SUB COUNTY	14749	Level 3	Above 5 Years	46		Female	26	CCC		YES	4	YES	Cough Fever Night_sweats Weight_loss		2016-08-25				1.67	57.6	YES	2014-04-26	NO			YES	2016-11-30	LDL < 1000 Copies	No	Yes	Completed	2017-02-25							Every_month	No		No		24_months
NANDI	Team 8	NANDI	KAIBOI MISSION HOSPITAL	EMGWEN SUB COUNTY	14749	Level 3	Above 5 Years	56		Female	56	Out_Patient_Clinic		YES	2	YES	Cough Fever Night_sweats Weight_loss		2016-06-23				1.53	44	YES	2015-05-08	NO			YES	2018-10-14	LDL < 1000 Copies	No	Yes	Completed	2017-01-01							Every_2_Months	No		No		24_months
NANDI	Team 8	NANDI	KAIBOI MISSION HOSPITAL	EMGWEN SUB COUNTY	14749	Level 3	Above 5 Years	60		Female	49	Out_Patient_Clinic		NO					2016-05-18				1.64	49.4	YES	2014-11-12	NO			YES	2017-03-08	LDL < 1000 Copies	No	Yes	Completed	2016-11-17							Every_2_Months	not_documented		not_documented		Others
NANDI	Team 8	NANDI	KAIBOI MISSION HOSPITAL	EMGWEN SUB COUNTY	14749	Level 3	Above 5 Years	31		Female	144	Out_Patient_Clinic		YES	3	YES	Cough Fever Night_sweats Weight_loss		2016-07-19				1.68	59	YES	2011-04-07	NO			YES	2016-08-19	LDL < 1000 Copies	No	Yes	Completed	2017-01-19							Every_2_Months	No		No		12_months
NANDI	Team 8	NANDI	KAIBOI MISSION HOSPITAL	EMGWEN SUB COUNTY	14749	Level 3	Above 5 Years	35		Male	108	Out_Patient_Clinic		NO					2018-03-23				1.58	46.2	YES	2017-05-21	NO			NO			No	Yes	Completed	2018-09-23							Every_month	not_documented		not_documented		6_months
NANDI	Team 8	NANDI	KAIBOI MISSION HOSPITAL	EMGWEN SUB COUNTY	14749	Level 3	Above 5 Years	46		Female	76	CCC		YES	0	YES	Cough Fever Night_sweats Weight_loss		2016-07-21				1.61	73	YES	2016-02-09	NO			YES	2016-08-12	LDL < 1000 Copies	No	Yes	Completed	2017-01-19							Every_2_Months	No		No		12_months
NANDI	Team 8	NANDI	KAIBOI MISSION HOSPITAL	EMGWEN SUB COUNTY	14749	Level 3	Above 5 Years	42		Female	104	Out_Patient_Clinic		NO					2018-05-03				1.64	89.1	YES	2017-01-18	NO			NO			No	Yes	Completed	2018-11-03							Every_month	not_documented		not_documented		6_months
NANDI	Team 8	NANDI	KAIBOI MISSION HOSPITAL	EMGWEN SUB COUNTY	14749	Level 3	Above 5 Years	47		Female	77	Out_Patient_Clinic		YES	0	YES	Cough Fever Night_sweats Weight_loss		2018-04-09				1.64	49.2	YES	2015-09-25	NO			NO			No	Yes	Completed	2018-10-09							less_month	No		not_documented		6_months
NANDI	Team 8	NANDI	KAIBOI MISSION HOSPITAL	EMGWEN SUB COUNTY	14749	Level 3	Above 5 Years	42		Female	1474903359	CCC		YES	0	YES	Cough Fever Night_sweats Weight_loss		2016-07-19				1.59	46.4	YES	2015-03-12	YES	2015-08-16	LDL < 1000 Copies	NO			No	Yes	Completed	2017-01-19							Every_2_Months	No		not_documented		12_months
NANDI	Team 8	NANDI	KAIBOI MISSION HOSPITAL	EMGWEN SUB COUNTY	14749	Level 3	Above 5 Years	48		Female	37	Out_Patient_Clinic		YES	1	YES	Cough Fever Night_sweats Weight_loss		2016-11-24				1.53	52	YES	2014-06-11	NO			NO			No	Yes	Completed	2017-05-20							Every_3_Months	No		No		12_months
NANDI	Team 8	NANDI	KAIBOI MISSION HOSPITAL	EMGWEN SUB COUNTY	14749	Level 3	Above 5 Years	54		Male	12	Out_Patient_Clinic		YES	1	YES	Cough Fever Night_sweats Weight_loss		2016-06-30				1.8	67	YES	2013-05-23	NO			YES	2016-07-28	DETECTABLE > 1000 Copies	No	Yes	Completed	2018-04-15							Every_2_Months	No		No		6_months
NANDI	Team 8	NANDI	KAIBOI MISSION HOSPITAL	EMGWEN SUB COUNTY	14749	Level 3	Above 5 Years	43		Male	66	Out_Patient_Clinic		YES	2	YES	Cough Night_sweats Weight_loss Fever		2016-09-29				1.71	72.3	YES	2015-06-04	YES	2016-02-22	LDL < 1000 Copies	YES	2017-07-11	DETECTABLE > 1000 Copies	No	Yes	Completed	2017-03-13							Every_month	No		No		12_months
NANDI	Team 8	NANDI	KAIBOI MISSION HOSPITAL	EMGWEN SUB COUNTY	14749	Level 3	Above 5 Years	48		Male	42	Out_Patient_Clinic		YES	0	YES	Cough Fever Night_sweats Weight_loss		2016-07-14				1.72	65.9	YES	2014-11-27	NO			YES	2017-03-28	LDL < 1000 Copies	No	Yes	Completed	2017-01-21							Every_2_Months	No		No		12_months
NANDI	Team 8	NANDI	KAIBOI MISSION HOSPITAL	EMGWEN SUB COUNTY	14749	Level 3	Above 5 Years	40		Male	1474904619	Out_Patient_Clinic		YES	2	YES	Cough Fever Night_sweats Weight_loss		2016-07-28				1.62	43	YES	2012-10-04	YES	2016-06-10	LDL < 1000 Copies	YES	2017-02-24	LDL < 1000 Copies	No	Yes	Completed	2017-01-20							Every_2_Months	No		No		12_months
NANDI	Team 8	NANDI	KAIBOI MISSION HOSPITAL	EMGWEN SUB COUNTY	14749	Level 3	Above 5 Years	44		Female	5122663510	Out_Patient_Clinic		YES	4	YES	Cough Fever Night_sweats Weight_loss		2016-07-28				1.62	56	YES	2012-01-04	YES	2016-06-09	LDL < 1000 Copies	YES	2018-06-25	LDL < 1000 Copies	No	Yes	Completed	2017-01-03							Every_2_Months	No		No		12_months
NANDI	Team 8	NANDI	KAIBOI MISSION HOSPITAL	EMGWEN SUB COUNTY	14749	Level 3	Above 5 Years	13		Female	24	Out_Patient_Clinic		YES	2	YES	Cough Fever Night_sweats Weight_loss		2016-10-13				1.37	25	YES	2014-01-06	YES	2016-05-12	LDL < 1000 Copies	YES	2017-12-13	LDL < 1000 Copies	No	Yes	Completed	2017-04-13							Every_month	No		No		12_months
NANDI	Team 8	NANDI	KAIBOI MISSION HOSPITAL	EMGWEN SUB COUNTY	14749	Level 3	Above 5 Years	30		Female	91	Out_Patient_Clinic		YES	3	YES	Cough Fever Night_sweats Weight_loss		2016-08-18				1.62	57.1	YES	2016-06-23	NO			YES	2017-05-02	LDL < 1000 Copies	No	Yes	Completed	2017-02-18							Every_2_Months	No		No		12_months
NANDI	Team 8	NANDI	KAIBOI MISSION HOSPITAL	EMGWEN SUB COUNTY	14749	Level 3	Above 5 Years	37		Female	36227-01	Out_Patient_Clinic		YES	2	YES	Cough Fever Night_sweats Weight_loss		2017-10-11				1.53	55.7	YES	2011-06-15	YES	2016-11-14	LDL < 1000 Copies	YES	2018-09-18	LDL < 1000 Copies	No	Yes	Completed	2018-05-12							Every_2_Months	No		No		6_months
NANDI	Team 8	NANDI	KAIBOI MISSION HOSPITAL	EMGWEN SUB COUNTY	14749	Level 3	Above 5 Years	33		Female	120	Out_Patient_Clinic		NO					2017-09-08				1.62	57.5	YES	2017-09-06	NO			YES	2018-05-14	LDL < 1000 Copies	No	Yes	Completed	2018-04-08							Every_2_Months	not_documented		No		12_months
NANDI	Team 8	NANDI	KAIBOI MISSION HOSPITAL	EMGWEN SUB COUNTY	14749	Level 3	Above 5 Years	42		Male	94	Out_Patient_Clinic		YES	1	YES	Cough Fever Night_sweats Weight_loss		2017-09-27				1.62	53.65	YES	2016-11-11	YES	2017-07-11	LDL < 1000 Copies	YES	2019-01-24	LDL < 1000 Copies	No	Yes	Completed	2018-03-27							Every_month	No		No		6_months
NANDI	Team 8	NANDI	KAIBOI MISSION HOSPITAL	EMGWEN SUB COUNTY	14749	Level 3	Above 5 Years	37		Female	1462300174	Out_Patient_Clinic		YES	3	YES	Cough Fever Night_sweats Weight_loss		2016-08-04				1.61	58	YES	2011-09-14	NO			YES	2017-04-13	DETECTABLE > 1000 Copies	No	Yes	Completed	2017-02-06							Every_month	not_documented		No		12_months
NANDI	Team 8	NANDI	KAIBOI MISSION HOSPITAL	EMGWEN SUB COUNTY	14749	Level 3	Above 5 Years	42		Female	1462300240	Out_Patient_Clinic		YES	2	YES	Cough Fever Night_sweats Weight_loss		2016-11-01				1.61	51	YES	2013-11-22	NO			YES	2018-10-14	DETECTABLE > 1000 Copies	No	Yes	Completed	2017-05-01							Every_2_Months	No		No		12_months
NANDI	Team 8	NANDI	KAIBOI MISSION HOSPITAL	EMGWEN SUB COUNTY	14749	Level 3	Above 5 Years	19		Female	72	Out_Patient_Clinic		YES	4	YES	Cough Fever Night_sweats Weight_loss		2017-02-09				1.62	53	YES	2015-09-07	YES	2016-11-03	LDL < 1000 Copies	YES	2017-12-26	LDL < 1000 Copies	No	Yes	Completed	2017-08-09							Every_month	No		No		12_months
NANDI	Team 8	NANDI	KAIBOI MISSION HOSPITAL	EMGWEN SUB COUNTY	14749	Level 3	Above 5 Years	44		Female	30	CCC		YES	3	YES	Cough Fever Night_sweats Weight_loss		2016-07-28				1.6	59	YES	2014-04-24	NO			YES	2016-08-11	LDL < 1000 Copies	No	Yes	Completed	2017-02-03							Every_2_Months	No		No		12_months
KAKAMEGA	Team 7	KAKAMEGA	KAKAMEGA COUNTY REFERRAL HOSPITAL	LURAMBI SUB COUNTY	15915	Level 2	Above 5 Years	56		Female	2348	CCC		YES	4	NO			2017-10-23				1.69	50	YES	2011-07-13	YES	2016-11-07	LDL < 1000 Copies	YES	2018-09-13	LDL < 1000 Copies	not_documented	Yes	Completed	2018-04-23							Every_2_Months	No		No		Others
KAKAMEGA	Team 7	KAKAMEGA	KAKAMEGA COUNTY REFERRAL HOSPITAL	LURAMBI SUB COUNTY	15915	Level 2	Above 5 Years	59		Female	11059	CCC		YES	7	YES	Cough Fever Night_sweats Weight_loss		2017-09-13				1.57	52	YES	2017-03-15	NO			YES	2018-05-09	LDL < 1000 Copies	not_documented	Yes	Completed	2018-03-13							Every_2_Months	No		No		Others
KAKAMEGA	Team 7	KAKAMEGA	KAKAMEGA COUNTY REFERRAL HOSPITAL	LURAMBI SUB COUNTY	15915	Level 2	Above 5 Years	33		Male	10372	CCC		YES	4	YES	Cough Fever Night_sweats Weight_loss		2017-07-30				1.68	69	YES	2016-03-04	NO			YES	2018-01-23	LDL < 1000 Copies	not_documented	Yes	Completed	2018-01-28							Every_3_Months	No		No		Others
KAKAMEGA	Team 7	KAKAMEGA	KAKAMEGA COUNTY REFERRAL HOSPITAL	LURAMBI SUB COUNTY	15915	Level 2	Above 5 Years	33		Female	7435	CCC		YES	5	YES	Cough Fever Night_sweats Weight_loss		2017-11-20				1.54	50	YES	2017-07-11	NO			YES	2018-01-08	LDL < 1000 Copies	not_documented	Yes	Completed	2018-05-20							Every_month	No		No		Others
KAKAMEGA	Team 7	KAKAMEGA	KAKAMEGA COUNTY REFERRAL HOSPITAL	LURAMBI SUB COUNTY	15915	Level 2	Above 5 Years	49		Female	11231	CCC		NO					2018-05-22				1.66	55	YES	2017-09-04	NO			YES	2019-01-28	LDL < 1000 Copies	not_documented	Yes	Completed	2018-11-26							Every_2_Months	No		No		Others
KAKAMEGA	Team 7	KAKAMEGA	KAKAMEGA COUNTY REFERRAL HOSPITAL	LURAMBI SUB COUNTY	15915	Level 2	Above 5 Years	42		Male	10830	CCC		YES	7	YES	Cough Fever Night_sweats Weight_loss		2017-08-15				1.57	69.5	YES	2016-05-17	YES	2017-03-13	DETECTABLE > 1000 Copies	YES	2018-01-09	LDL < 1000 Copies	not_documented	Yes	Completed	2018-02-25							Every_2_Months	No		No		Others
KAKAMEGA	Team 7	KAKAMEGA	KAKAMEGA COUNTY REFERRAL HOSPITAL	LURAMBI SUB COUNTY	15915	Level 2	Above 5 Years	52		Female	37	CCC		YES	8	YES	Cough Night_sweats Weight_loss		2017-07-12				1.56	56	YES	2016-05-11	NO			NO			not_documented	Yes	Completed	2018-01-12							Every_3_Months	No		No		Others
KAKAMEGA	Team 7	KAKAMEGA	KAKAMEGA COUNTY REFERRAL HOSPITAL	LURAMBI SUB COUNTY	15915	Level 2	Above 5 Years	40		Female	8815	CCC		YES	2	YES	Cough Fever Weight_loss Night_sweats		2018-02-10				1.64	46	YES	2012-02-21	YES	2017-07-19	LDL < 1000 Copies	YES	2018-07-03	LDL < 1000 Copies	not_documented	Yes	Completed	2018-07-03							Every_3_Months	No		No		Others
KAKAMEGA	Team 7	KAKAMEGA	KAKAMEGA COUNTY REFERRAL HOSPITAL	LURAMBI SUB COUNTY	15915	Level 2	Above 5 Years	58		Female	537	CCC		YES	4	YES	Fever Cough Weight_loss Night_sweats		2017-11-14				1.64	79	YES	2006-05-10	NO			YES	2017-12-08	LDL < 1000 Copies	not_documented	Yes	Completed	2018-05-25							Every_3_Months	No		No		Others
KAKAMEGA	Team 7	KAKAMEGA	KAKAMEGA COUNTY REFERRAL HOSPITAL	LURAMBI SUB COUNTY	15915	Level 2	Above 5 Years	48		Female	1227	CCC		YES	12	YES	Cough Fever Night_sweats Weight_loss		2017-04-26				1.5	55	YES	2006-07-10	YES	2015-11-13	DETECTABLE > 1000 Copies	YES	2017-12-07	LDL < 1000 Copies	not_documented	Yes	Completed	2017-12-25							Every_month	No		No		Others
KAKAMEGA	Team 7	KAKAMEGA	KAKAMEGA COUNTY REFERRAL HOSPITAL	LURAMBI SUB COUNTY	15915	Level 2	Above 5 Years	38		Female	2840	CCC		YES	7	NO			2017-03-03				1.55	62	YES	2009-12-30	YES	2016-08-30	LDL < 1000 Copies	YES	2017-09-25	LDL < 1000 Copies	not_documented	Yes	Completed	2017-10-15							Every_month	No		No		Others
KAKAMEGA	Team 7	KAKAMEGA	KAKAMEGA COUNTY REFERRAL HOSPITAL	LURAMBI SUB COUNTY	15915	Level 2	Above 5 Years	34		Female	9430	CCC		YES	3	YES	Cough Fever Night_sweats Weight_loss		2017-02-13				1.53	70.5	YES	2012-11-26	YES	2016-07-13	LDL < 1000 Copies	YES	2017-06-27	LDL < 1000 Copies	not_documented	Yes	Completed	2017-09-18							Every_month	No		No		Others
KAKAMEGA	Team 7	KAKAMEGA	KAKAMEGA COUNTY REFERRAL HOSPITAL	LURAMBI SUB COUNTY	15915	Level 2	Above 5 Years	42		Male	8351	CCC		YES	7	YES	Cough Fever Night_sweats Weight_loss		2016-11-29				1.65	58	YES	2011-10-18	YES	2016-01-12	LDL < 1000 Copies	YES	2017-01-24	DETECTABLE > 1000 Copies	not_documented	Yes	Completed	2017-05-29							Every_3_Months	No		No		Others
KAKAMEGA	Team 7	KAKAMEGA	KAKAMEGA COUNTY REFERRAL HOSPITAL	LURAMBI SUB COUNTY	15915	Level 2	Above 5 Years	55		Female	8037	CCC		YES	3	YES	Cough Fever Night_sweats Weight_loss		2017-05-24				1.6	63	YES	2013-10-23	YES	2016-05-04	LDL < 1000 Copies	YES	2017-08-23	LDL < 1000 Copies	not_documented	Yes	Completed	2017-11-24							Every_month	No		No		Others
KAKAMEGA	Team 7	KAKAMEGA	KAKAMEGA COUNTY REFERRAL HOSPITAL	LURAMBI SUB COUNTY	15915	Level 2	Above 5 Years	43		Female	5798	CCC		YES	3	YES	Cough Fever Night_sweats Weight_loss		2016-12-13				1.6	54	YES	2010-09-21	NO			YES	2017-08-29	LDL < 1000 Copies	not_documented	Yes	Completed	2017-05-30							Every_month	No		No		Others
KAKAMEGA	Team 7	KAKAMEGA	KAKAMEGA COUNTY REFERRAL HOSPITAL	LURAMBI SUB COUNTY	15915	Level 2	Above 5 Years	33		Female	9692	CCC		YES	3	YES	Cough Fever Night_sweats Weight_loss		2017-02-20				1.72	85	YES	2014-08-29	NO			YES	2017-10-24	LDL < 1000 Copies	not_documented	Yes	Completed	2017-08-19							Every_3_Months	No		No		Others
KAKAMEGA	Team 7	KAKAMEGA	KAKAMEGA COUNTY REFERRAL HOSPITAL	LURAMBI SUB COUNTY	15915	Level 2	Above 5 Years	39		Female	7019	CCC		YES	4	YES	Cough Fever Night_sweats Weight_loss		2017-01-24				1.59	45.5	YES	2015-08-11	NO			YES	2017-09-26	LDL < 1000 Copies	not_documented	Yes	Completed	2017-07-11							Every_3_Months	No		No		Others
KAKAMEGA	Team 7	KAKAMEGA	KAKAMEGA COUNTY REFERRAL HOSPITAL	LURAMBI SUB COUNTY	15915	Level 2	Above 5 Years	53		Female	9963	CCC		YES	3	YES	Cough Fever Night_sweats Weight_loss		2017-01-31				1.58	70	YES	2013-09-30	YES	2016-06-13	LDL < 1000 Copies	YES	2017-07-18	LDL < 1000 Copies	not_documented	Yes	Completed	2017-07-25							Every_3_Months	No		No		Others
KAKAMEGA	Team 7	KAKAMEGA	KAKAMEGA COUNTY REFERRAL HOSPITAL	LURAMBI SUB COUNTY	15915	Level 2	Above 5 Years	42		Male	9613	CCC		YES	5	YES	Cough Fever Night_sweats Weight_loss		2016-11-28				1.62	63	YES	2013-03-06	NO			YES	2017-11-14	LDL < 1000 Copies	not_documented	Yes	Completed	2017-08-22							Every_3_Months	No		No		Others
KAKAMEGA	Team 7	KAKAMEGA	KAKAMEGA COUNTY REFERRAL HOSPITAL	LURAMBI SUB COUNTY	15915	Level 2	Above 5 Years	64		Male	1308	CCC		YES	3	YES	Cough Fever Night_sweats Weight_loss		2016-11-29				1.6	72.5	YES	2006-07-28	NO			YES	2017-08-22	LDL < 1000 Copies	not_documented	Yes	Completed	2017-05-30							Every_3_Months	No		No		Others
KAKAMEGA	Team 7	KAKAMEGA	KAKAMEGA COUNTY REFERRAL HOSPITAL	LURAMBI SUB COUNTY	15915	Level 2	Above 5 Years	69		Female	3408	CCC		YES	4	YES	Cough Fever Night_sweats Weight_loss		2017-02-20				1.55	44.5	YES	2008-08-19	YES	2016-09-26	LDL < 1000 Copies	YES	2017-07-30	LDL < 1000 Copies	not_documented	Yes	Completed	2017-08-10							Every_3_Months	No		No		Others
KAKAMEGA	Team 7	KAKAMEGA	KAKAMEGA COUNTY REFERRAL HOSPITAL	LURAMBI SUB COUNTY	15915	Level 2	Above 5 Years	30		Female	10229	CCC		YES	4	YES	Cough Fever Night_sweats Weight_loss		2017-03-22				1.56	57.7	YES	2014-06-11	NO			YES	2017-06-14	LDL < 1000 Copies	not_documented	Yes	Completed	2017-09-25							less_month	No		No		Others
KAKAMEGA	Team 7	KAKAMEGA	KAKAMEGA COUNTY REFERRAL HOSPITAL	LURAMBI SUB COUNTY	15915	Level 2	Above 5 Years	30		Female	11081	CCC		YES	5	YES	Cough Fever Night_sweats Weight_loss		2017-04-18				1.63	61.5	YES	2017-04-03	NO			YES	2017-10-10	LDL < 1000 Copies	not_documented	Yes	Completed	2017-10-18							Every_month	No		No		Others
KAKAMEGA	Team 7	KAKAMEGA	KAKAMEGA COUNTY REFERRAL HOSPITAL	LURAMBI SUB COUNTY	15915	Level 2	Above 5 Years	39		Female	10731	CCC		YES	4	YES	Cough Fever Night_sweats Weight_loss		2016-12-19				1.67	88	YES	2016-09-14	NO			YES	2017-03-20	LDL < 1000 Copies	not_documented	Yes	Completed	2017-06-25							Every_month	No		No		Others
KAKAMEGA	Team 7	KAKAMEGA	KAKAMEGA COUNTY REFERRAL HOSPITAL	LURAMBI SUB COUNTY	15915	Level 2	Above 5 Years	42		Female	149	CCC		YES	6	YES	Cough Fever Night_sweats Weight_loss		2017-01-12				1.56	75	YES	2011-06-28	NO			YES	2017-05-10	LDL < 1000 Copies	not_documented	Yes	Completed	2017-07-25							Every_2_Months	No		No		Others
KAKAMEGA	Team 7	KAKAMEGA	KAKAMEGA COUNTY REFERRAL HOSPITAL	LURAMBI SUB COUNTY	15915	Level 2	Above 5 Years	48		Female	2473	CCC		YES	6	YES	Cough Fever Night_sweats Weight_loss		2016-11-28				1.67	112	YES	2007-10-30	YES	2016-11-28	DETECTABLE > 1000 Copies	YES	2018-03-14	LDL < 1000 Copies	not_documented	Yes	Completed	2018-03-14							Every_2_Months	No		No		Others
KAKAMEGA	Team 7	KAKAMEGA	KAKAMEGA COUNTY REFERRAL HOSPITAL	LURAMBI SUB COUNTY	15915	Level 2	Above 5 Years	58		Female	3292	CCC		YES	3	YES	Cough Fever Night_sweats Weight_loss		2017-02-15				1.5	62	YES	2011-04-08	YES	2016-03-01	LDL < 1000 Copies	YES	2017-05-02	LDL < 1000 Copies	not_documented	Yes	Completed	2017-08-07							Every_3_Months	No		No		Others
KAKAMEGA	Team 7	KAKAMEGA	KAKAMEGA COUNTY REFERRAL HOSPITAL	LURAMBI SUB COUNTY	15915	Level 2	Above 5 Years	61		Male	1485	CCC		YES	4	YES	Cough Fever Night_sweats Weight_loss		2017-01-16				1.7	72	YES	2005-08-15	NO			YES	2017-10-02	LDL < 1000 Copies	No	Yes	Completed	2017-07-10							Every_3_Months	No		No		Others
KAKAMEGA	Team 7	KAKAMEGA	KAKAMEGA COUNTY REFERRAL HOSPITAL	LURAMBI SUB COUNTY	15915	Level 2	Above 5 Years	42		Female	7607	CCC		YES	2	NO			2017-09-06				1.54	76.5	YES	2014-06-18	YES	2016-08-10	LDL < 1000 Copies	YES	2017-09-21	LDL < 1000 Copies	not_documented	Yes	Completed	2018-03-06							Above_4_months	No		No		Others
KAKAMEGA	Team 7	KAKAMEGA	KAKAMEGA COUNTY REFERRAL HOSPITAL	LURAMBI SUB COUNTY	15915	Level 2	Below 5 Years		48	Female	10444	MCH/PMTCT		YES	4	NO			2016-01-01	0.92	9.62	999			YES	2014-10-30	NO			YES	2016-10-13	LDL < 1000 Copies	not_documented	Yes	Completed	2016-07-11							Every_month	No		No		Others
KAKAMEGA	Team 7	KAKAMEGA	KAKAMEGA COUNTY REFERRAL HOSPITAL	LURAMBI SUB COUNTY	15915	Level 2	Above 5 Years	39		Female	6425	CCC		YES	3	YES	Cough Fever Night_sweats Weight_loss		2016-02-04				1.64	81	YES	2008-03-03	NO			YES	2016-05-03	LDL < 1000 Copies	not_documented	Yes	Completed	2016-08-04							Every_month	No		No		Others
KAKAMEGA	Team 7	KAKAMEGA	KAKAMEGA COUNTY REFERRAL HOSPITAL	LURAMBI SUB COUNTY	15915	Level 2	Above 5 Years	22		Female	5577	CCC		YES	2	YES	Cough Fever Night_sweats Weight_loss		2016-01-05				1.52	50.2	YES	2014-08-29	YES	2015-07-20	LDL < 1000 Copies	YES	2016-07-13	LDL < 1000 Copies	not_documented	Yes	Completed	2016-07-05							Every_2_Months	No		No		Others
KAKAMEGA	Team 7	KAKAMEGA	KAKAMEGA COUNTY REFERRAL HOSPITAL	LURAMBI SUB COUNTY	15915	Level 2	Above 5 Years	38		Female	4111	CCC		YES	8	YES	Cough Fever Night_sweats Weight_loss		2017-01-31				1.54	61	YES	2008-11-05	YES	2016-02-28	LDL < 1000 Copies	YES	2017-11-08	DETECTABLE > 1000 Copies	not_documented	Yes	Completed	2017-07-25							Every_3_Months	No		No		Others
KAKAMEGA	Team 7	KAKAMEGA	KAKAMEGA COUNTY REFERRAL HOSPITAL	LURAMBI SUB COUNTY	15915	Level 2	Above 5 Years	48		Female	4420	CCC		YES	4	YES	Cough Fever Weight_loss Night_sweats		2017-01-10				1.6	81	YES	2014-08-19	NO			YES	2017-09-26	LDL < 1000 Copies	not_documented	Yes	Completed	2017-07-10							Every_3_Months	No		No		Others
KAKAMEGA	Team 7	KAKAMEGA	KAKAMEGA COUNTY REFERRAL HOSPITAL	LURAMBI SUB COUNTY	15915	Level 2	Above 5 Years	29		Female	8541	CCC		YES	3	NO			2016-01-31				1.65	64	YES	2014-10-15	NO			YES	2017-09-25	LDL < 1000 Copies	not_documented	Yes	Completed	2017-05-30							Every_3_Months	No		No		Others
KAKAMEGA	Team 7	KAKAMEGA	KAKAMEGA COUNTY REFERRAL HOSPITAL	LURAMBI SUB COUNTY	15915	Level 2	Above 5 Years	43		Female	3571	CCC		YES	3	YES	Cough Fever Night_sweats Weight_loss		2017-09-05				1.5	71	YES	2009-06-22	YES	2016-12-18	LDL < 1000 Copies	YES	2017-12-05	LDL < 1000 Copies	not_documented	Yes	Completed	2018-03-05							Every_month	No		No		Others
KAKAMEGA	Team 7	KAKAMEGA	KAKAMEGA COUNTY REFERRAL HOSPITAL	LURAMBI SUB COUNTY	15915	Level 2	Above 5 Years	48		Female	2379	CCC		YES	4	YES	Cough Fever Night_sweats Weight_loss		2017-07-18				1.69	47.6	YES	2007-10-19	YES	2016-07-13	LDL < 1000 Copies	YES	2018-07-11	LDL < 1000 Copies	not_documented	Yes	Completed	2018-02-25							Every_3_Months	No		No		Others
KAKAMEGA	Team 7	KAKAMEGA	KAKAMEGA COUNTY REFERRAL HOSPITAL	LURAMBI SUB COUNTY	15915	Level 2	Above 5 Years	36		Female	10368	CCC		YES	3	NO			2017-10-24				1.6	58	YES	2017-08-28	YES	2016-08-17	LDL < 1000 Copies	YES	2018-07-24	LDL < 1000 Copies	not_documented	Yes	Completed	2018-04-25							Every_3_Months	No		No		Others
WEST_POKOT	Team 4	WEST_POKOT	KAPENGURIA COUNTY REFERRAL HOSPITAL	WEST POKOT SUB COUNTY	14701	Level 4	Above 5 Years	59		Female	856	CCC		YES	0	YES	Cough Fever Night_sweats Weight_loss		2016-01-14				1.6	70	YES	2010-01-21	NO			YES	2016-12-06	LDL < 1000 Copies	not_documented	Yes	Completed	2016-07-14							Every_2_Months	No		No		Others
WEST_POKOT	Team 4	WEST_POKOT	KAPENGURIA COUNTY REFERRAL HOSPITAL	WEST POKOT SUB COUNTY	14701	Level 4	Above 5 Years	9		Female	3003	CCC		YES	0	YES	Cough Fever Night_sweats Weight_loss		2016-04-22				1.2	21.5	YES	2011-12-14	NO			YES	2017-05-03	LDL < 1000 Copies	not_documented	Yes	Completed	2016-11-03							Every_month	No		No		Others
WEST_POKOT	Team 4	WEST_POKOT	KAPENGURIA COUNTY REFERRAL HOSPITAL	WEST POKOT SUB COUNTY	14701	Level 4	Above 5 Years	17		Male	2455	Out_Patient_Clinic		YES	0	YES	Fever Night_sweats Weight_loss Cough		2016-04-04				1.5	38.1	YES	2010-09-21	YES	2015-09-03	LDL < 1000 Copies	YES	2016-09-07	LDL < 1000 Copies	not_documented	Yes	Completed	2016-11-23							Every_2_Months	No		No		Others
WEST_POKOT	Team 4	WEST_POKOT	KAPENGURIA COUNTY REFERRAL HOSPITAL	WEST POKOT SUB COUNTY	14701	Level 4	Above 5 Years	37		Female	1569	CCC		YES	0	YES	Cough Fever Night_sweats Weight_loss		2016-04-05				1.6	71	YES	2008-09-02	NO			YES	2017-03-28	DETECTABLE > 1000 Copies	not_documented	Yes	Completed	2016-11-22							Every_2_Months	No		No		Others
WEST_POKOT	Team 4	WEST_POKOT	KAPENGURIA COUNTY REFERRAL HOSPITAL	WEST POKOT SUB COUNTY	14701	Level 4	Above 5 Years	33		Male	3213	CCC		YES	0	YES	Cough Fever Night_sweats Weight_loss		2016-02-11				1.8	58	YES	2012-08-29	YES	2015-07-07	LDL < 1000 Copies	YES	2016-08-11	LDL < 1000 Copies	not_documented	Yes	Completed	2016-08-02							Every_3_Months	No		No		6_months
WEST_POKOT	Team 4	WEST_POKOT	KAPENGURIA COUNTY REFERRAL HOSPITAL	WEST POKOT SUB COUNTY	14701	Level 4	Above 5 Years	43		Female	651	CCC		YES	3	YES	Cough Fever Night_sweats Weight_loss		2016-03-10				1.7	54	YES	2008-10-21	YES	2015-07-21	LDL < 1000 Copies	YES	2017-12-05	LDL < 1000 Copies	not_documented	Yes	Completed	2016-09-04							Every_2_Months	No		No		Others
WEST_POKOT	Team 4	WEST_POKOT	KAPENGURIA COUNTY REFERRAL HOSPITAL	WEST POKOT SUB COUNTY	14701	Level 4	Above 5 Years	46		Female	1659	CCC		YES	2	YES	Fever Cough Night_sweats Weight_loss		2016-04-05				1.6	60	YES	2008-11-25	YES	2015-04-09	LDL < 1000 Copies	YES	2018-12-13	LDL < 1000 Copies	not_documented	Yes	Completed	2016-10-25							Every_3_Months	No		No		Others
WEST_POKOT	Team 4	WEST_POKOT	KAPENGURIA COUNTY REFERRAL HOSPITAL	WEST POKOT SUB COUNTY	14701	Level 4	Above 5 Years	21		Male	116	CCC		YES	0	YES	Cough Fever Night_sweats Weight_loss		2016-11-22				1.6	44	YES	2006-10-25	YES	2015-08-24	LDL < 1000 Copies	YES	2017-08-20	LDL < 1000 Copies	not_documented	Yes	Completed	2017-04-24							Every_3_Months	No		No		Others
WEST_POKOT	Team 4	WEST_POKOT	KAPENGURIA COUNTY REFERRAL HOSPITAL	WEST POKOT SUB COUNTY	14701	Level 4	Above 5 Years	51		Male	4427	CCC		YES	1	YES	Fever Night_sweats Weight_loss Cough		2017-05-30				1.8	99	YES	2016-09-13	NO			YES	2018-05-09	LDL < 1000 Copies	not_documented	Yes	Completed	2017-12-13							Every_3_Months	No		No		Others
WEST_POKOT	Team 4	WEST_POKOT	KAPENGURIA COUNTY REFERRAL HOSPITAL	WEST POKOT SUB COUNTY	14701	Level 4	Above 5 Years	54		Male	4093	CCC		YES	0	YES	Cough Fever Night_sweats Weight_loss		2017-01-24				1.7	61	YES	2015-11-11	YES	2016-06-19	LDL < 1000 Copies	YES	2018-09-27	LDL < 1000 Copies	not_documented	Yes	Completed	2017-07-11							Every_2_Months	No		No		Others
WEST_POKOT	Team 4	WEST_POKOT	KAPENGURIA COUNTY REFERRAL HOSPITAL	WEST POKOT SUB COUNTY	14701	Level 4	Above 5 Years	39		Female	4574	Out_Patient_Clinic		YES	5	YES	Cough Fever Night_sweats Weight_loss		2017-07-05				1.7	50	YES	2017-01-30	NO			YES	2017-07-10	LDL < 1000 Copies	not_documented	Yes	Completed	2018-01-05							Every_month	No		No		Others
WEST_POKOT	Team 4	WEST_POKOT	KAPENGURIA COUNTY REFERRAL HOSPITAL	WEST POKOT SUB COUNTY	14701	Level 4	Above 5 Years	36		Female	4056	CCC		YES	0	YES	Fever Cough Night_sweats Weight_loss		2017-01-18				1.7	68	YES	2015-09-02	YES	2016-07-05	LDL < 1000 Copies	YES	2017-07-06	LDL < 1000 Copies	not_documented	Yes	Completed	2017-07-05							Every_month	No		No		Others
WEST_POKOT	Team 4	WEST_POKOT	KAPENGURIA COUNTY REFERRAL HOSPITAL	WEST POKOT SUB COUNTY	14701	Level 4	Above 5 Years	52		Female	2101	CCC		YES	0	YES	Cough Fever Night_sweats Weight_loss		2016-11-17				1.6	44	YES	2009-10-27	YES	2015-07-21	LDL < 1000 Copies	YES	2018-07-12	LDL < 1000 Copies	not_documented	Yes	Completed	2017-05-04							Every_3_Months	No		No		Others
WEST_POKOT	Team 4	WEST_POKOT	KAPENGURIA COUNTY REFERRAL HOSPITAL	WEST POKOT SUB COUNTY	14701	Level 4	Above 5 Years	48		Female	2803	CCC		YES	2	YES	Cough Fever Night_sweats Weight_loss		2016-11-10				1.6	49	YES	2011-08-05	NO			YES	2017-12-18	LDL < 1000 Copies	not_documented	Yes	Completed	2018-04-06							Every_3_Months	No		No		Others
WEST_POKOT	Team 4	WEST_POKOT	KAPENGURIA COUNTY REFERRAL HOSPITAL	WEST POKOT SUB COUNTY	14701	Level 4	Above 5 Years	38		Female	4049	CCC		YES	1	YES	Cough Fever Night_sweats Weight_loss		2016-09-13				1.5	53	YES	2015-09-09	NO			YES	2018-07-19	LDL < 1000 Copies	not_documented	Yes	Completed	2017-04-26							Every_3_Months	No		No		Others
WEST_POKOT	Team 4	WEST_POKOT	KAPENGURIA COUNTY REFERRAL HOSPITAL	WEST POKOT SUB COUNTY	14701	Level 4	Above 5 Years	38		Female	2819	CCC		YES	0	YES	Cough Fever Night_sweats Weight_loss		2016-11-29				1.7	50	YES	2012-10-02	YES	2015-08-19	LDL < 1000 Copies	YES	2018-09-10	LDL < 1000 Copies	not_documented	Yes	Completed	2017-07-11							Every_3_Months	No		No		Others
WEST_POKOT	Team 4	WEST_POKOT	KAPENGURIA COUNTY REFERRAL HOSPITAL	WEST POKOT SUB COUNTY	14701	Level 4	Above 5 Years	48		Male	7	CCC		YES	0	YES	Cough Fever Weight_loss Night_sweats		2017-02-21				1.7	72	YES	2007-09-29	YES	2016-03-15	LDL < 1000 Copies	YES	2018-03-22	LDL < 1000 Copies	not_documented	Yes	Completed	2017-09-13							Every_2_Months	No		No		Others
[truncated: 3,574 more rows]
[truncated: 2 more columns]

## Sheet: Sheet2
TEAM	COUNTY	FACILITY	COUNT		Row Labels	Sum of COUNT
Team 6	LAIKIPIA	MAINA VILLAGE DISPENSARY	1		Team 1	485
Team 6	LAIKIPIA	MAINA VILLAGE DISPENSARY	1		Team 10	476
[truncated: 4,788 more rows]

## Sheet: Dead
COUNTY	TEAM	COUNTY	FACILITY	SUBCOUNTY	MFL	LEVEL OF FACILITY	AGE	YEARS COMPLETED	MONTHS COMPLETED	SEX	CCC_NO	IPT_CLINIC	BLANK	Was the patient routinely screened for TB during the Study Period 2015 - 2017?	How many screens were done in 2017 (January - December).	Was the patient screened for TB using ICF card before IPT initiation? (CHECK THE PATIENT EMR OR PATIENT FILE FOR ICF / IPT CARD)	What screening questions were ticked as asked?	BLANK	IPT_INITIATED_DATE	BELOW 5 YEARS PATIENT HEIGHT	BELOW 5 YEARS PATIENT WEIGHT	BMI Z SCORE	ABOVE 5 YEARS PATIENT HEIGHT	ABOVE 5 YEARS PATIENT WEIGHT	Was patient on ART at initiation of IPT?	What is the Date of initiation on ART?	Did the patient have viral load test results prior to starting IPT?	Date of latest viral load result prior to initiation of IPT?	VL RESULT BEFORE	Did the patient have a viral load test result after initiation of IPT?	Date of first viral load results after initiation IPT ?	VL RESULT AFTER	Was the patient on pyridoxine supplementation(Vitamin B6) during IPT?	Did the patient have an IPT treatment outcome recorded after initiation of IPT?	What was the Treatment outcome recorded?	Date IPT Completed?	Date IPT discontinued?	What was the reason for stopping?	specify other reasons (Enter multiple reasons using a comma)	Date of LTFU?	Date of Death?	Date of Transfer Out?	What was the IPT duration of Prescription?	Was the patient diagnosed with TB while on IPT?	Date diagnosed with TB?	Did the patient develop TB after IPT?	Date diagnosed with TB after IPT?	Follow up for TB after IPT ?	BLANK
[truncated: 14 more rows]
[truncated: 2 more columns]
